# Supplementary material for: The amphioxus (Branchiostoma floridae) genome contains a highly diversified set of G protein-coupled receptors
Source: BMC Evol Biol. 2008 Jan 16;8:9. doi: 10.1186/1471-2148-8-9 (PMC2246102; doi:10.1186/1471-2148-8-9)
Supplement: Additional file 3 — BLAST search against the nr database. Results from the BLAST search of the amphioxus GPCRs against NCBIs nr database. The top five hits, excluding hits from the Branchiostoma-phylum, are presented. [file 1471-2148-8-9-S3.xls]

## Sheet: Sheet1
Additional file 3
Table 1. The table shows the result of a BLAST search of all amphioxus GPCRs against NCBIs non-redundant dataset after hits against
Branchiostoma sequences have been. The first column, Bf_id is the sequence identification number, as given by the Joint Genome Institute. The
second, Classification, is our classification of the sequence. The third column shows the number of BLAST hits among the top five (sorted on
raising e-value) that are a invertebrate specie. After that follow five columns representing the top five hits. Each hit is represented by a ;-separated
string holding gi, specie and the e-value of the hit.
			BLAST search (gi ; Specie ; e-value)
Bf_id	Classification	Number of invertebrate BLAST hits	1st hit	2nd hit	3rd hit	4th hit	5th hit
186087	ADH	1	118084092 ; Gallus gallus ; 1E-072	74007175 ; Canis lupus familiaris ; 3E-072	115745158 ; Strongylocentrotus purpuratus ; 2E-071	71894729 ; Gallus gallus ; 3E-071	149744372 ; Equus caballus ; 3E-071
185705	ADH	1	55962263 ; Danio rerio ; 8E-071	115745158 ; Strongylocentrotus purpuratus ; 1E-067	118084092 ; Gallus gallus ; 4E-067	74007175 ; Canis lupus familiaris ; 7E-067	149744372 ; Equus caballus ; 2E-066
125960	ADH	3	156365013 ; Nematostella vectensis ; 1E-042	149756830 ; Equus caballus ; 6E-036	156358522 ; Nematostella vectensis ; 4E-035	156358494 ; Nematostella vectensis ; 5E-035	149063183 ; Rattus norvegicus ; 8E-035
132284	ADH	1	110749919 ; Apis mellifera ; 1E-029	47219495 ; Tetraodon nigroviridis ; 2E-028	3695139 ; Rattus norvegicus ; 3E-027	3695137 ; Rattus norvegicus ; 3E-027	3695141 ; Rattus norvegicus ; 3E-027
118346	ADH	1	156359801 ; Nematostella vectensis ; 1E-043	119922429 ; Bos taurus ; 1E-043	126322748 ; Monodelphis domestica ; 4E-043	10719900 ; Homo sapiens ; 7E-043	111118994 ; Homo sapiens ; 1E-042
175334	ADH	1	149411003 ; Ornithorhynchus anatinus ; 6E-064	109132441 ; Macaca mulatta ; 7E-064	115745158 ; Strongylocentrotus purpuratus ; 1E-063	139949096 ; Mus musculus ; 2E-063	109512758 ; Rattus norvegicus ; 2E-063
247075	ADH	0	149047238 ; Rattus norvegicus ; 0	149703118 ; Equus caballus ; 0	149412305 ; Ornithorhynchus anatinus ; 0	30851397 ; Mus musculus ; 0	94374557 ; Mus musculus ; 0
71080	ADH_basal	5	156394387 ; Nematostella vectensis ; 8E-129	156406861 ; Nematostella vectensis ; 6E-124	148539556 ; Strongylocentrotus purpuratus ; 2E-116	148539638 ; Strongylocentrotus purpuratus ; 2E-116	156395095 ; Nematostella vectensis ; 2E-115
84779	ADH_basal	0	118101693 ; Gallus gallus ; 5E-021	21619629 ; Mus musculus ; 3E-020	27362913 ; Mus musculus ; 3E-020	51260921 ; Mus musculus ; 3E-020	60360522 ; Mus musculus ; 4E-020
84927	ADH_basal	5	148539556 ; Strongylocentrotus purpuratus ; 2E-123	156395095 ; Nematostella vectensis ; 2E-106	156372409 ; Nematostella vectensis ; 1E-097	156378205 ; Nematostella vectensis ; 4E-070	156358226 ; Nematostella vectensis ; 4E-070
106930	ADH_basal	2	156400884 ; Nematostella vectensis ; 8E-060	115745158 ; Strongylocentrotus purpuratus ; 3E-053	149744372 ; Equus caballus ; 5E-051	23452525 ; Rattus norvegicus ; 6E-051	74007175 ; Canis lupus familiaris ; 6E-051
126292	ADH_basal	2	66523757 ; Apis mellifera ; 1E-057	34877551 ; Rattus norvegicus ; 2E-055	156373899 ; Nematostella vectensis ; 3E-055	6679245 ; Mus musculus ; 3E-055	4505671 ; Homo sapiens ; 1E-054
124617	ADH_basal	0	118098440 ; Gallus gallus ; 2E-031	126323938 ; Monodelphis domestica ; 2E-031	149756830 ; Equus caballus ; 3E-031	109099259 ; Macaca mulatta ; 1E-029	124486787 ; Mus musculus ; 2E-029
68239	ADH_basal	1	119626730 ; Homo sapiens ; 7E-027	119626746 ; Homo sapiens ; 7E-027	119626726 ; Homo sapiens ; 7E-027	110749919 ; Apis mellifera ; 2E-022	149065690 ; Rattus norvegicus ; 2E-022
91677	ADH_basal	0	47220381 ; Tetraodon nigroviridis ; 7E-023	58037543 ; Mus musculus ; 1E-021	3695125 ; Rattus norvegicus ; 1E-021	149026216 ; Rattus norvegicus ; 1E-021	149633022 ; Ornithorhynchus anatinus ; 1E-021
68242	ADH_basal	5	110735379 ; Hydractinia symbiolongicarpus ; 9E-112	110735379 ; Hydractinia symbiolongicarpus ; 3E-111	146271971 ; Hydra vulgaris ; 4E-110	146271914 ; Hydra magnipapillata ; 3E-109	146271971 ; Hydra vulgaris ; 6E-109
95063	ADH_basal	2	126323312 ; Monodelphis domestica ; 0.00000000000001	37747859 ; Homo sapiens ; 0.00000000001	17531351 ; Caenorhabditis elegans ; 0.00000000002	32564125 ; Caenorhabditis elegans ; 0.00000000002	84579945 ; Canis lupus familiaris ; 0.00000000002
253470	ADH_exp_1	5	156400884 ; Nematostella vectensis ; 3E-066	115893477 ; Strongylocentrotus purpuratus ; 1E-062	72044159 ; Strongylocentrotus purpuratus ; 2E-060	115745158 ; Strongylocentrotus purpuratus ; 2E-059	115920174 ; Strongylocentrotus purpuratus ; 4E-058
70546	ADH_exp_1	3	115920174 ; Strongylocentrotus purpuratus ; 3E-065	156400884 ; Nematostella vectensis ; 1E-056	115610544 ; Strongylocentrotus purpuratus ; 1E-047	26338462 ; Mus musculus ; 2E-047	123210556 ; Mus musculus ; 2E-047
66878	ADH_exp_1	5	115893477 ; Strongylocentrotus purpuratus ; 2E-106	115920174 ; Strongylocentrotus purpuratus ; 2E-105	72044159 ; Strongylocentrotus purpuratus ; 2E-097	156400884 ; Nematostella vectensis ; 2E-090	156404460 ; Nematostella vectensis ; 2E-082
78276	ADH_exp_1	5	115893477 ; Strongylocentrotus purpuratus ; 3E-052	72055753 ; Strongylocentrotus purpuratus ; 9E-050	115741985 ; Strongylocentrotus purpuratus ; 1E-048	72044159 ; Strongylocentrotus purpuratus ; 1E-048	72174231 ; Strongylocentrotus purpuratus ; 2E-048
80826	ADH_exp_1	5	156386081 ; Nematostella vectensis ; 2E-046	156370236 ; Nematostella vectensis ; 5E-030	156371147 ; Nematostella vectensis ; 5E-027	115694533 ; Strongylocentrotus purpuratus ; 3E-024	115614501 ; Strongylocentrotus purpuratus ; 7E-024
254419	ADH_exp_1	2	156400884 ; Nematostella vectensis ; 1E-049	115745158 ; Strongylocentrotus purpuratus ; 6E-045	126336974 ; Monodelphis domestica ; 7E-045	149638288 ; Ornithorhynchus anatinus ; 7E-043	74007175 ; Canis lupus familiaris ; 4E-042
100768	ADH_exp_1	5	115745158 ; Strongylocentrotus purpuratus ; 4E-037	115920174 ; Strongylocentrotus purpuratus ; 2E-034	115963839 ; Strongylocentrotus purpuratus ; 4E-034	115615305 ; Strongylocentrotus purpuratus ; 4E-034	156400884 ; Nematostella vectensis ; 6E-033
233220	ADH_exp_1	4	115893477 ; Strongylocentrotus purpuratus ; 3E-072	156400884 ; Nematostella vectensis ; 3E-071	72044159 ; Strongylocentrotus purpuratus ; 3E-069	115920174 ; Strongylocentrotus purpuratus ; 1E-064	118089443 ; Gallus gallus ; 2E-064
112585	ADH_exp_1	5	156400884 ; Nematostella vectensis ; 3E-052	115920174 ; Strongylocentrotus purpuratus ; 1E-049	115893477 ; Strongylocentrotus purpuratus ; 2E-047	72044159 ; Strongylocentrotus purpuratus ; 2E-045	115610544 ; Strongylocentrotus purpuratus ; 9E-045
123414	ADH_exp_1	5	156400884 ; Nematostella vectensis ; 4E-074	115920174 ; Strongylocentrotus purpuratus ; 3E-069	115610544 ; Strongylocentrotus purpuratus ; 1E-063	115893477 ; Strongylocentrotus purpuratus ; 2E-061	115745158 ; Strongylocentrotus purpuratus ; 4E-061
79805	ADH_exp_2	0	113418363 ; Homo sapiens ; 1E-027	114610160 ; Pan troglodytes ; 2E-027	47229794 ; Tetraodon nigroviridis ; 6E-027	118088308 ; Gallus gallus ; 1E-026	149027483 ; Rattus norvegicus ; 2E-026
104443	ADH_exp_2	1	156364774 ; Nematostella vectensis ; 5E-024	126306534 ; Monodelphis domestica ; 4E-019	148707530 ; Mus musculus ; 2E-018	109498800 ; Rattus norvegicus ; 2E-018	149058425 ; Rattus norvegicus ; 2E-018
132198	ADH_exp_2	5	72143556 ; Strongylocentrotus purpuratus ; 5E-027	72179221 ; Strongylocentrotus purpuratus ; 2E-025	156371036 ; Nematostella vectensis ; 9E-023	156378611 ; Nematostella vectensis ; 5E-021	156404556 ; Nematostella vectensis ; 5E-019
98689	ADH_exp_2	5	72143556 ; Strongylocentrotus purpuratus ; 1E-023	72179221 ; Strongylocentrotus purpuratus ; 2E-023	115965989 ; Strongylocentrotus purpuratus ; 9E-023	115768479 ; Strongylocentrotus purpuratus ; 9E-023	115762390 ; Strongylocentrotus purpuratus ; 2E-022
86956	ADH_exp_2	5	115669859 ; Strongylocentrotus purpuratus ; 5E-022	72143556 ; Strongylocentrotus purpuratus ; 7E-022	72179221 ; Strongylocentrotus purpuratus ; 9E-022	156371036 ; Nematostella vectensis ; 1E-019	125985819 ; Drosophila pseudoobscura ; 1E-018
66597	ADH_exp_2	0	114610160 ; Pan troglodytes ; 2E-042	118088308 ; Gallus gallus ; 3E-042	157278425 ; Oryzias latipes ; 6E-042	113418363 ; Homo sapiens ; 8E-042	109073211 ; Macaca mulatta ; 2E-041
88946	ADH_exp_2	5	72146868 ; Strongylocentrotus purpuratus ; 3E-037	17826925 ; Streptomyces griseus ; 2E-032	88601206 ; Hartmannella vermiformis ; 2E-029	116248784 ; Rhizobium leguminosarum bv. viciae 3841 ; 2E-028	116255740 ; Rhizobium leguminosarum bv. viciae 3841 ; 2E-028
102026	ADH_exp_2	5	156364774 ; Nematostella vectensis ; 9E-029	115722949 ; Strongylocentrotus purpuratus ; 2E-026	72179221 ; Strongylocentrotus purpuratus ; 1E-025	72143554 ; Strongylocentrotus purpuratus ; 4E-025	72143556 ; Strongylocentrotus purpuratus ; 1E-024
86963	ADH_exp_2	0	118088308 ; Gallus gallus ; 4E-043	157278425 ; Oryzias latipes ; 9E-043	113418363 ; Homo sapiens ; 1E-042	118088308 ; Gallus gallus ; 1E-042	149027480 ; Rattus norvegicus ; 2E-042
133112	ADH_exp_2	5	156371036 ; Nematostella vectensis ; 6E-032	156386774 ; Nematostella vectensis ; 8E-032	156394312 ; Nematostella vectensis ; 4E-030	72143556 ; Strongylocentrotus purpuratus ; 3E-027	156402367 ; Nematostella vectensis ; 3E-027
117719	cAMP	3	125826092 ; Danio rerio ; 3E-087	125826092 ; Danio rerio ; 3E-087	156366008 ; Nematostella vectensis ; 1E-050	156366008 ; Nematostella vectensis ; 1E-050	29028281 ; Dictyostelium discoideum ; 9E-027
57316	cAMP_basal	5	91095255 ; Tribolium castaneum ; 1E-110	91095255 ; Tribolium castaneum ; 1E-110	115896465 ; Strongylocentrotus purpuratus ; 3E-109	115896465 ; Strongylocentrotus purpuratus ; 3E-109	118778653 ; Anopheles gambiae str. PEST ; 1E-104
122955	FZD	0	126323948 ; Monodelphis domestica ; 4E-166	45383914 ; Gallus gallus ; 1E-165	148223750 ; Bos taurus ; 2E-165	149756835 ; Equus caballus ; 2E-164	57105772 ; Canis lupus familiaris ; 4E-164
269437	FZD	0	45383908 ; Gallus gallus ; 0	149719245 ; Equus caballus ; 0	147904730 ; Xenopus laevis ; 0	22547161 ; Homo sapiens ; 0	12018310 ; Rattus norvegicus ; 0
115664	FZD	0	149545004 ; Ornithorhynchus anatinus ; 0	149046061 ; Rattus norvegicus ; 0	10864073 ; Rattus norvegicus ; 0	156914765 ; Danio rerio ; 0	4503825 ; Homo sapiens ; 0
125390	FZD	0	18859387 ; Danio rerio ; 0	61810383 ; Bos taurus ; 0	147903252 ; Xenopus laevis ; 0	149706219 ; Equus caballus ; 0	73975801 ; Canis lupus familiaris ; 0
122712	FZD	0	148230358 ; Xenopus tropicalis ; 4E-119	147900366 ; Xenopus laevis ; 1E-118	147903982 ; Xenopus laevis ; 2E-117	83657477 ; Polyodon spathula ; 3E-117	37719620 ; Acipenser baerii ; 2E-116
123755	FZD	0	148230358 ; Xenopus tropicalis ; 3E-157	147900366 ; Xenopus laevis ; 9E-157	147903982 ; Xenopus laevis ; 2E-155	24119209 ; Danio rerio ; 9E-155	24119279 ; Danio rerio ; 3E-154
84865	GLU	1	62739378 ; Xenopus laevis ; 6E-121	156406562 ; Nematostella vectensis ; 7E-119	5639667 ; Homo sapiens ; 9E-119	4091933 ; Homo sapiens ; 2E-118	123981656 ; synthetic construct ; 2E-118
96886	GLU	0	125838231 ; Danio rerio ; 2E-027	4063892 ; Homo sapiens ; 7E-027	11093516 ; Mus musculus ; 7E-027	11093522 ; Mus musculus ; 7E-027	56805527 ; Sus scrofa ; 7E-027
79159	GLU	4	13160947 ; Drosophila melanogaster ; 7E-090	24580689 ; Drosophila melanogaster ; 2E-089	125986385 ; Drosophila pseudoobscura ; 7E-087	62739378 ; Xenopus laevis ; 5E-083	118780485 ; Anopheles gambiae str. PEST ; 1E-082
173668	GLU	0	149728617 ; Equus caballus ; 0	149043433 ; Rattus norvegicus ; 0	149260304 ; Mus musculus ; 0	149518263 ; Ornithorhynchus anatinus ; 0	149613488 ; Ornithorhynchus anatinus ; 0
73985	GLU	2	115870517 ; Strongylocentrotus purpuratus ; 3E-040	148725297 ; Danio rerio ; 3E-036	125845466 ; Danio rerio ; 3E-036	115971166 ; Strongylocentrotus purpuratus ; 9E-036	4038342 ; Rattus norvegicus ; 1E-035
67395	GLU	5	156550847 ; Nasonia vitripennis ; 3E-069	58585190 ; Apis mellifera ; 1E-068	125807213 ; Drosophila pseudoobscura ; 3E-068	45552515 ; Drosophila melanogaster ; 4E-068	42538965 ; Drosophila melanogaster ; 4E-068
83158	GLU	4	91076048 ; Tribolium castaneum ; 8E-045	115914037 ; Strongylocentrotus purpuratus ; 2E-044	58585192 ; Apis mellifera ; 4E-044	156384916 ; Nematostella vectensis ; 2E-043	47227337 ; Tetraodon nigroviridis ; 2E-043
109477	GLU	0	149705425 ; Equus caballus ; 5E-098	115502265 ; Macaca fascicularis ; 1E-094	4504141 ; Homo sapiens ; 2E-094	126342831 ; Monodelphis domestica ; 1E-087	119901603 ; Bos taurus ; 1E-087
83160	GLU	2	115914037 ; Strongylocentrotus purpuratus ; 3E-134	115914037 ; Strongylocentrotus purpuratus ; 1E-108	118082020 ; Gallus gallus ; 4E-097	32469489 ; Mus musculus ; 1E-093	71051459 ; Homo sapiens ; 2E-093
90957	GLU	0	149065113 ; Rattus norvegicus ; 0	149706191 ; Equus caballus ; 0	149411691 ; Ornithorhynchus anatinus ; 0	149043434 ; Rattus norvegicus ; 0	149613488 ; Ornithorhynchus anatinus ; 0
216139	GLU	0	73985393 ; Canis lupus familiaris ; 4E-106	149728617 ; Equus caballus ; 1E-105	76649020 ; Bos taurus ; 8E-105	119923174 ; Bos taurus ; 1E-104	73985391 ; Canis lupus familiaris ; 2E-104
216284	GLU	0	149039548 ; Rattus norvegicus ; 0	149635126 ; Ornithorhynchus anatinus ; 0	149635128 ; Ornithorhynchus anatinus ; 0	149719577 ; Equus caballus ; 0	149039549 ; Rattus norvegicus ; 0
231870	GLU	0	5639667 ; Homo sapiens ; 4E-157	58802740 ; Macaca fascicularis ; 9E-157	40255245 ; Homo sapiens ; 1E-156	118086684 ; Gallus gallus ; 1E-156	34191359 ; Homo sapiens ; 1E-156
66509	GLU	0	149043434 ; Rattus norvegicus ; 0	149036869 ; Rattus norvegicus ; 0	46358417 ; Homo sapiens ; 0	149065113 ; Rattus norvegicus ; 0	149518263 ; Ornithorhynchus anatinus ; 0
133930	GLU	0	3929913 ; Rattus norvegicus ; 0	11497612 ; Homo sapiens ; 0	131888529 ; Mus musculus ; 0	151555823 ; Bos taurus ; 0	149642801 ; Bos taurus ; 0
132774	GLU	2	157110901 ; Aedes aegypti ; 0.00000000000001	147902770 ; Xenopus laevis ; 0.0000000000001	56789352 ; Xenopus tropicalis ; 0.0000000000002	39590977 ; Caenorhabditis briggsae ; 0.0000000000003	156229870 ; Danio rerio ; 0.0000000000003
194026	GLU	0	149260304 ; Mus musculus ; 0	149728617 ; Equus caballus ; 0	149518263 ; Ornithorhynchus anatinus ; 0	151555707 ; Bos taurus ; 0	34865877 ; Rattus norvegicus ; 0
90959	GLU	0	32469489 ; Mus musculus ; 4E-140	148682753 ; Mus musculus ; 6E-140	118082020 ; Gallus gallus ; 4E-139	1171564 ; Homo sapiens ; 5E-139	46358417 ; Homo sapiens ; 5E-139
83063	Other	2	125804303 ; Danio rerio ; 0.0000000000007	110707456 ; Xenopus laevis ; 0.000000000002	156370989 ; Nematostella vectensis ; 0.00000000002	156366837 ; Nematostella vectensis ; 0.00000000003	148228712 ; Xenopus laevis ; 0.00000000007
96123	Other	5	72104696 ; Strongylocentrotus purpuratus ; 0.00000000000003	72065548 ; Strongylocentrotus purpuratus ; 0.0000000000002	72104694 ; Strongylocentrotus purpuratus ; 0.0000000000005	72009184 ; Strongylocentrotus purpuratus ; 0.000000000001	115945691 ; Strongylocentrotus purpuratus ; 0.000000000004
107513	Other	0	125839310 ; Danio rerio ; 0.00000006	2584737 ; Catostomus commersonii ; 0.00000007	41055890 ; Danio rerio ; 0.00000009	125833167 ; Danio rerio ; 0.0000001	33860239 ; Oncorhynchus mykiss ; 0.0000005
86264	Other	0	147902631 ; Xenopus laevis ; 2E-053	77683091 ; Danio rerio ; 3E-053	119908395 ; Bos taurus ; 5E-053	73956867 ; Canis lupus familiaris ; 5E-052	26354502 ; Mus musculus ; 6E-052
86273	Other	1	156230536 ; Xenopus tropicalis ; 0.00000000002	126344588 ; Monodelphis domestica ; 0.00000000004	156370989 ; Nematostella vectensis ; 0.00000000004	148228712 ; Xenopus laevis ; 0.0000000002	45383368 ; Gallus gallus ; 0.0000000008
96241	Other	0	45479539 ; Squalus acanthias ; 0.00001	62752869 ; Bos taurus ; 0.00003	126328705 ; Monodelphis domestica ; 0.00004	149695019 ; Equus caballus ; 0.00006	60280471 ; Taricha granulosa ; 0.00008
68237	Other	2	119626730 ; Homo sapiens ; 3E-025	119626726 ; Homo sapiens ; 3E-025	119626746 ; Homo sapiens ; 4E-024	110749919 ; Apis mellifera ; 6E-021	156373157 ; Nematostella vectensis ; 6E-020
70954	Other	0	149695147 ; Equus caballus ; 0.0000000000002	4502929 ; Homo sapiens ; 0.0000000000002	50960617 ; Homo sapiens ; 0.0000000000002	46854759 ; Homo sapiens ; 0.0000000000002	55586475 ; Pan troglodytes ; 0.0000000000004
92816	Other	0	126722732 ; Oryctolagus cuniculus ; 7E-016	119909627 ; Bos taurus ; 7E-015	55925542 ; Danio rerio ; 0.00000000000001	34874054 ; Rattus norvegicus ; 0.00000000000004	4501951 ; Homo sapiens ; 0.00000000000005
64130	Other	0	118403818 ; Xenopus tropicalis ; 6E-023	47214758 ; Tetraodon nigroviridis ; 3E-022	2494940 ; Cavia porcellus ; 8E-021	21322666 ; Takifugu rubripes ; 4E-020	27806207 ; Bos taurus ; 1E-019
64131	Other	0	111144715 ; Anguilla anguilla ; 3E-021	52840163 ; Mugil cephalus ; 1E-019	47214758 ; Tetraodon nigroviridis ; 2E-019	52840165 ; Oreochromis niloticus ; 2E-019	16151544 ; Oncorhynchus mykiss ; 1E-018
111940	Other	1	156369831 ; Nematostella vectensis ; 1E-024	12653037 ; Homo sapiens ; 8E-017	114647013 ; Pan troglodytes ; 1E-015	114647015 ; Pan troglodytes ; 1E-015	122891038 ; Danio rerio ; 2E-015
129538	Other	1	156397046 ; Nematostella vectensis ; 0.000000000005	125630639 ; Gallus gallus ; 0.00000000006	88900453 ; Danio rerio ; 0.00000000007	118341487 ; Danio rerio ; 0.00000000008	126632438 ; Danio rerio ; 0.0000000001
106754	Other	5	17861614 ; Drosophila melanogaster ; 0.000000000005	24657582 ; Drosophila melanogaster ; 0.000000000005	21483274 ; Drosophila melanogaster ; 0.000000000009	125977196 ; Drosophila pseudoobscura ; 0.00000000003	115959002 ; Strongylocentrotus purpuratus ; 0.00000000007
70957	Other	2	38229175 ; Yaba monkey tumor virus ; 0.0000000003	156387807 ; Nematostella vectensis ; 0.00000003	62183726 ; Danio rerio ; 0.0000001	122064638 ; Danio rerio ; 0.0000001	125833119 ; Danio rerio ; 0.0000001
106858	Other	1	115959002 ; Strongylocentrotus purpuratus ; 3E-015	81910392 ; Phodopus sungorus ; 0.000000000001	114631582 ; Pan troglodytes ; 0.000000000006	21928729 ; Homo sapiens ; 0.000000000006	15150803 ; Homo sapiens ; 0.000000000006
73504	Other	5	156390727 ; Nematostella vectensis ; 1E-018	156398068 ; Nematostella vectensis ; 1E-015	156398096 ; Nematostella vectensis ; 3E-015	156379119 ; Nematostella vectensis ; 7E-015	156367278 ; Nematostella vectensis ; 0.00000000000002
131165	Other	4	72115062 ; Strongylocentrotus purpuratus ; 0.0000000000005	72104696 ; Strongylocentrotus purpuratus ; 0.0000000000008	72065548 ; Strongylocentrotus purpuratus ; 0.000000000007	110808528 ; Bos taurus ; 0.000000000008	156388242 ; Nematostella vectensis ; 0.000000000009
110910	Other	2	110665699 ; Mus musculus ; 3E-027	149571655 ; Ornithorhynchus anatinus ; 2E-026	157133987 ; Aedes aegypti ; 3E-026	110665703 ; Mus musculus ; 3E-026	60328185 ; Manduca sexta ; 5E-026
67167	Other	1	91080305 ; Tribolium castaneum ; 0.00002	13507672 ; Mus musculus ; 0.00004	66774015 ; Mus musculus ; 0.00005	416562 ; Carassius auratus ; 0.00008	149629033 ; Ornithorhynchus anatinus ; 0.0002
92508	Other	5	156401017 ; Nematostella vectensis ; 0.0002	156375863 ; Nematostella vectensis ; 0.001	156352165 ; Nematostella vectensis ; 0.002	156368341 ; Nematostella vectensis ; 0.002	156408660 ; Nematostella vectensis ; 0.003
124668	Other	1	47219685 ; Tetraodon nigroviridis ; 1E-015	73954021 ; Canis lupus familiaris ; 0.0000000000008	136255640 ; Danio rerio ; 0.000000000001	156399620 ; Nematostella vectensis ; 0.000000000001	47217541 ; Tetraodon nigroviridis ; 0.000000000002
77457	Other	4	156387807 ; Nematostella vectensis ; 0.0000001	156387824 ; Nematostella vectensis ; 0.000002	149690700 ; Equus caballus ; 0.00002	72011971 ; Strongylocentrotus purpuratus ; 0.00002	91080305 ; Tribolium castaneum ; 0.00002
65507	Other	5	157109598 ; Aedes aegypti ; 0.00000007	156408884 ; Nematostella vectensis ; 0.0000001	115727648 ; Strongylocentrotus purpuratus ; 0.0000003	51102756 ; Aedes aegypti ; 0.0000003	156393858 ; Nematostella vectensis ; 0.0000003
87240	Other	4	23397436 ; Drosophila melanogaster ; 6E-020	3676114 ; Drosophila melanogaster ; 6E-020	125983178 ; Drosophila pseudoobscura ; 1E-019	21464368 ; Drosophila melanogaster ; 1E-019	157422699 ; Danio rerio ; 4E-018
106752	Other	2	115959002 ; Strongylocentrotus purpuratus ; 0.000000002	126310711 ; Monodelphis domestica ; 0.000000003	126304081 ; Monodelphis domestica ; 0.000000004	122064638 ; Danio rerio ; 0.00000003	38229175 ; Yaba monkey tumor virus ; 0.00000003
106600	Other	0	126304434 ; Monodelphis domestica ; 3E-045	45709438 ; Homo sapiens ; 1E-042	61821967 ; Bos taurus ; 3E-042	47059091 ; Mus musculus ; 8E-042	5803025 ; Homo sapiens ; 8E-042
92304	Other	4	156379119 ; Nematostella vectensis ; 0.00000005	156367278 ; Nematostella vectensis ; 0.0000002	47191525 ; Tetraodon nigroviridis ; 0.0000003	156393858 ; Nematostella vectensis ; 0.0000008	157109598 ; Aedes aegypti ; 0.000001
65847	Other	0	126304434 ; Monodelphis domestica ; 7E-046	45709438 ; Homo sapiens ; 8E-045	5803025 ; Homo sapiens ; 2E-044	55596218 ; Pan troglodytes ; 1E-043	47059091 ; Mus musculus ; 7E-043
100630	Other	2	#N/A	#N/A	#N/A	#N/A	#N/A
72663	Other	2	157422699 ; Danio rerio ; 1E-017	125818783 ; Danio rerio ; 4E-017	125818860 ; Danio rerio ; 1E-016	3676114 ; Drosophila melanogaster ; 0.00000000000002	23397436 ; Drosophila melanogaster ; 0.00000000000002
78605	Other	0	126333812 ; Monodelphis domestica ; 5E-019	118104192 ; Gallus gallus ; 1E-018	149757049 ; Equus caballus ; 1E-018	126517500 ; Mus musculus ; 3E-018	126722732 ; Oryctolagus cuniculus ; 7E-018
84623	Other	0	125851194 ; Danio rerio ; 0.0000000007	125835949 ; Danio rerio ; 0.0000000007	126722732 ; Oryctolagus cuniculus ; 0.0000000009	2851562 ; Mus musculus ; 0.0000000009	26332282 ; Mus musculus ; 0.0000000009
100180	Other	5	#N/A	#N/A	#N/A	#N/A	#N/A
86011	Other	5	154816266 ; Saccharomyces cerevisiae ; 0.0000002	99077761 ; Saccharomyces cerevisiae ; 0.0000003	151943178 ; Saccharomyces cerevisiae YJM789 ; 0.0000005	154344451 ; Leishmania braziliensis ; 0.0000005	154344449 ; Leishmania braziliensis ; 0.000001
102036	Other	0	119888136 ; Bos taurus ; 1E-015	32493367 ; Homo sapiens ; 2E-015	118083561 ; Gallus gallus ; 2E-015	109079816 ; Macaca mulatta ; 2E-015	13435405 ; Homo sapiens ; 3E-015
85768	Other	0	37704011 ; Mus musculus ; 2E-024	148694395 ; Mus musculus ; 3E-024	66793451 ; Gallus gallus ; 3E-024	148694394 ; Mus musculus ; 3E-024	42821120 ; Mus musculus ; 3E-024
89632	Other	5	115959002 ; Strongylocentrotus purpuratus ; 0.00000000001	115638985 ; Strongylocentrotus purpuratus ; 0.0000000002	125977196 ; Drosophila pseudoobscura ; 0.0000000002	21483274 ; Drosophila melanogaster ; 0.0000000003	24657582 ; Drosophila melanogaster ; 0.0000000003
113141	Other	4	39591067 ; Caenorhabditis briggsae ; 0.00000000008	156378530 ; Nematostella vectensis ; 0.000000001	156390727 ; Nematostella vectensis ; 0.000000002	156378532 ; Nematostella vectensis ; 0.000000003	11191768 ; Micropotamogale lamottei ; 0.000000005
103700	Other	1	126344588 ; Monodelphis domestica ; 0.00000000000002	122064638 ; Danio rerio ; 0.0000000000008	62183726 ; Danio rerio ; 0.0000000000008	156391090 ; Nematostella vectensis ; 0.0000000000009	125833119 ; Danio rerio ; 0.000000000001
109264	Other	0	83752787 ; Tetraodon nigroviridis ; 0.0000000005	47205101 ; Tetraodon nigroviridis ; 0.0000000006	125804303 ; Danio rerio ; 0.0000000008	83752783 ; Tetraodon nigroviridis ; 0.00000003	47204880 ; Tetraodon nigroviridis ; 0.00000004
112823	Other	2	34098950 ; Danio rerio ; 0.000000006	91080305 ; Tribolium castaneum ; 0.00000002	111144715 ; Anguilla anguilla ; 0.00000003	31242385 ; Anopheles gambiae str. PEST ; 0.00000004	126326642 ; Monodelphis domestica ; 0.0000003
75663	Other	5	115757341 ; Strongylocentrotus purpuratus ; 0.0000000005	72065548 ; Strongylocentrotus purpuratus ; 0.0000000009	31242385 ; Anopheles gambiae str. PEST ; 0.000000005	115741932 ; Strongylocentrotus purpuratus ; 0.00000001	72104694 ; Strongylocentrotus purpuratus ; 0.00000001
106220	Other	2	157132876 ; Aedes aegypti ; 3E-015	50751238 ; Gallus gallus ; 0.0000000000003	12829894 ; Myocastor coypus ; 0.0000000000004	148231129 ; Xenopus laevis ; 0.0000000000007	24651310 ; Drosophila melanogaster ; 0.0000000000008
88272	Other	5	156406861 ; Nematostella vectensis ; 1E-020	156372409 ; Nematostella vectensis ; 1E-020	115803096 ; Strongylocentrotus purpuratus ; 1E-017	156405062 ; Nematostella vectensis ; 5E-017	156403668 ; Nematostella vectensis ; 6E-017
64117	Other	0	73996306 ; Canis lupus familiaris ; 1E-015	34098950 ; Danio rerio ; 1E-015	27817211 ; Danio rerio ; 5E-015	68359743 ; Danio rerio ; 6E-015	110592354 ; Siganus guttatus ; 0.00000000000009
67958	Other	3	115678904 ; Strongylocentrotus purpuratus ; 0.0000000002	72008629 ; Strongylocentrotus purpuratus ; 0.000000001	115678904 ; Strongylocentrotus purpuratus ; 0.000000006	2495000 ; Cavia porcellus ; 0.000000007	739858 ; Cavia porcellus ; 0.000000008
67168	Other	3	3676114 ; Drosophila melanogaster ; 1E-017	23397436 ; Drosophila melanogaster ; 1E-017	110808528 ; Bos taurus ; 1E-017	84370179 ; Bos taurus ; 2E-017	21464368 ; Drosophila melanogaster ; 2E-017
110002	Other	0	125831516 ; Danio rerio ; 8E-026	110707456 ; Xenopus laevis ; 2E-024	114631582 ; Pan troglodytes ; 5E-024	21928729 ; Homo sapiens ; 5E-024	15150803 ; Homo sapiens ; 5E-024
110442	Other	2	24651310 ; Drosophila melanogaster ; 0.0000000003	56207904 ; Danio rerio ; 0.0000000008	148231129 ; Xenopus laevis ; 0.000000001	73960119 ; Canis lupus familiaris ; 0.000000001	125772871 ; Drosophila pseudoobscura ; 0.000000001
68245	Other	2	119626726 ; Homo sapiens ; 5E-016	119626746 ; Homo sapiens ; 5E-016	119626730 ; Homo sapiens ; 5E-016	110749919 ; Apis mellifera ; 0.00000000000002	156373153 ; Nematostella vectensis ; 0.00000000000005
65962	Other	5	91088793 ; Tribolium castaneum ; 0.0000000009	91088793 ; Tribolium castaneum ; 0.0000000009	91091290 ; Tribolium castaneum ; 0.000000006	115928289 ; Strongylocentrotus purpuratus ; 0.00000003	115928289 ; Strongylocentrotus purpuratus ; 0.00000003
83061	Other	4	156401671 ; Nematostella vectensis ; 0.0000000000001	72014636 ; Strongylocentrotus purpuratus ; 0.0000000000004	72075927 ; Strongylocentrotus purpuratus ; 0.0000000000007	156372593 ; Nematostella vectensis ; 0.000000000001	110707456 ; Xenopus laevis ; 0.000000000006
83064	Other	3	115896423 ; Strongylocentrotus purpuratus ; 0.00000005	72051702 ; Strongylocentrotus purpuratus ; 0.0000002	156379083 ; Nematostella vectensis ; 0.0000002	68444341 ; Danio rerio ; 0.0000002	148228712 ; Xenopus laevis ; 0.0000003
97750	Other	4	125775382 ; Drosophila pseudoobscura ; 0.000004	47222325 ; Tetraodon nigroviridis ; 0.00002	17945440 ; Drosophila melanogaster ; 0.00003	13937102 ; Drosophila melanogaster ; 0.00003	28571531 ; Drosophila melanogaster ; 0.00003
107512	Other	2	115959002 ; Strongylocentrotus purpuratus ; 2E-015	126272350 ; Monodelphis domestica ; 0.000000006	156387807 ; Nematostella vectensis ; 0.000000009	110707456 ; Xenopus laevis ; 0.00000002	125831516 ; Danio rerio ; 0.00000004
108019	Other	5	71994114 ; Caenorhabditis elegans ; 0.00000000000003	71994106 ; Caenorhabditis elegans ; 0.00000000000003	39597977 ; Caenorhabditis briggsae ; 0.0000000000003	115533504 ; Caenorhabditis elegans ; 0.0000000000004	31242385 ; Anopheles gambiae str. PEST ; 0.0000000000007
111923	Other	5	115678904 ; Strongylocentrotus purpuratus ; 0.0000000002	156360933 ; Nematostella vectensis ; 0.0000000005	156388306 ; Nematostella vectensis ; 0.000000001	115704848 ; Strongylocentrotus purpuratus ; 0.000000004	156383910 ; Nematostella vectensis ; 0.000000005
63961	Other	1	115959002 ; Strongylocentrotus purpuratus ; 0.0000000002	16716571 ; Mus musculus ; 0.000000001	113205946 ; Sus scrofa ; 0.000000002	148223850 ; Xenopus laevis ; 0.000000003	155372149 ; Bos taurus ; 0.000000009
100177	Other	2	#N/A	#N/A	#N/A	#N/A	#N/A
69037	Other	0	83752787 ; Tetraodon nigroviridis ; 0.00000000009	47205101 ; Tetraodon nigroviridis ; 0.0000000002	83752858 ; Takifugu rubripes ; 0.000000002	83752783 ; Tetraodon nigroviridis ; 0.000000006	83752781 ; Tetraodon nigroviridis ; 0.000000008
69363	Other	0	47209730 ; Tetraodon nigroviridis ; 8E-083	29504755 ; Mus musculus ; 2E-081	41055890 ; Danio rerio ; 2E-081	149713965 ; Equus caballus ; 3E-081	83303186 ; Mus musculus ; 4E-081
83050	Other	0	125804303 ; Danio rerio ; 0.00000001	156717302 ; Xenopus tropicalis ; 0.0000002	23592220 ; Homo sapiens ; 0.0000004	119569667 ; Homo sapiens ; 0.0000004	119569666 ; Homo sapiens ; 0.0000004
109791	Other	1	115959002 ; Strongylocentrotus purpuratus ; 3E-015	126272350 ; Monodelphis domestica ; 0.00000000001	62183726 ; Danio rerio ; 0.00000000003	125831516 ; Danio rerio ; 0.00000000003	122064638 ; Danio rerio ; 0.00000000003
67947	Other	5	72167440 ; Strongylocentrotus purpuratus ; 1E-033	115678904 ; Strongylocentrotus purpuratus ; 6E-029	72008629 ; Strongylocentrotus purpuratus ; 1E-026	115687310 ; Strongylocentrotus purpuratus ; 2E-024	72008124 ; Strongylocentrotus purpuratus ; 1E-020
98283	Other	1	13929142 ; Rattus norvegicus ; 0.000002	156399618 ; Nematostella vectensis ; 0.000002	109073042 ; Macaca mulatta ; 0.000002	57095208 ; Canis lupus familiaris ; 0.000004	85360043 ; Mus musculus ; 0.000005
127257	Other	1	156369831 ; Nematostella vectensis ; 7E-048	114647013 ; Pan troglodytes ; 5E-035	114647015 ; Pan troglodytes ; 5E-035	118098556 ; Gallus gallus ; 7E-034	119618394 ; Homo sapiens ; 4E-033
71332	Other	4	91080305 ; Tribolium castaneum ; 0.00000002	156537370 ; Nasonia vitripennis ; 0.00000007	156387807 ; Nematostella vectensis ; 0.0000004	48101556 ; Apis mellifera ; 0.0000009	34538251 ; Gadus morhua ; 0.000003
93844	Other	0	123232883 ; Danio rerio ; 0.0000000003	126310442 ; Monodelphis domestica ; 0.000000003	543725 ; Didelphis virginiana ; 0.000000004	125815711 ; Danio rerio ; 0.00000002	75069825 ; Felis catus ; 0.00000007
68243	Other	5	115920174 ; Strongylocentrotus purpuratus ; 5E-091	82617832 ; uncultured delta proteobacterium DeepAnt-1F12 ; 6E-091	156408576 ; Nematostella vectensis ; 6E-090	156408576 ; Nematostella vectensis ; 7E-090	156408796 ; Nematostella vectensis ; 5E-089
88065	Other	0	2851562 ; Mus musculus ; 0.00000000002	126517500 ; Mus musculus ; 0.00000000003	26332282 ; Mus musculus ; 0.00000000004	78126172 ; Rattus norvegicus ; 0.0000000001	903874 ; Rattus norvegicus ; 0.0000000002
68241	Other	5	156540169 ; Nasonia vitripennis ; 8E-044	91094427 ; Tribolium castaneum ; 2E-040	110749919 ; Apis mellifera ; 4E-039	7494834 ; Caenorhabditis elegans ; 7E-037	115532418 ; Caenorhabditis elegans ; 7E-037
88863	Other	0	126632762 ; Danio rerio ; 0.000002	6679933 ; Mus musculus ; 0.000002	2494997 ; Rattus norvegicus ; 0.000002	68391918 ; Danio rerio ; 0.000002	73945510 ; Canis lupus familiaris ; 0.000004
70969	Other	3	3024256 ; Cambarus hubrichti ; 0.00000000002	3024272 ; Orconectes virilis ; 0.00000000004	62183726 ; Danio rerio ; 0.00000000004	122064638 ; Danio rerio ; 0.00000000005	3024270 ; Cambarus ludovicianus ; 0.00000000006
109792	Rhod_a_OPSIN_GPR21-GPR52	3	115959002 ; Strongylocentrotus purpuratus ; 1E-015	126272350 ; Monodelphis domestica ; 0.000000000003	109670988 ; Neogonodactylus oerstedii ; 0.00000000001	122064638 ; Danio rerio ; 0.00000000002	109670984 ; Neogonodactylus oerstedii ; 0.00000000002
98785	Rhod_a_MEC_basal	0	12018162 ; Danio rerio ; 0.00000000004	50355954 ; Danio rerio ; 0.00000000005	47208947 ; Tetraodon nigroviridis ; 0.0000000001	12829894 ; Myocastor coypus ; 0.0000000002	12829863 ; Loxodonta africana ; 0.0000000003
89991	Rhod_a_MTNR_exp_1	5	91080305 ; Tribolium castaneum ; 1E-030	72014875 ; Strongylocentrotus purpuratus ; 1E-028	110750846 ; Apis mellifera ; 2E-027	72008124 ; Strongylocentrotus purpuratus ; 1E-026	115616432 ; Strongylocentrotus purpuratus ; 2E-025
66305	Rhod_a_MEC_exp_1	0	85360043 ; Mus musculus ; 0.00000000000008	39979620 ; Mus musculus ; 0.0000000000001	13929142 ; Rattus norvegicus ; 0.0000000000003	57095208 ; Canis lupus familiaris ; 0.000000000002	154152013 ; Bos taurus ; 0.000000000002
64235	Rhod_a_MEC_basal	0	125863917 ; Danio rerio ; 0.0000000000004	149515342 ; Ornithorhynchus anatinus ; 0.00000000001	12018162 ; Danio rerio ; 0.00000000002	47225729 ; Tetraodon nigroviridis ; 0.00000000002	50355954 ; Danio rerio ; 0.00000000002
104489	Rhod_a_MTNR_exp_3	3	115678904 ; Strongylocentrotus purpuratus ; 3E-021	72008629 ; Strongylocentrotus purpuratus ; 2E-018	5174593 ; Homo sapiens ; 2E-017	115687310 ; Strongylocentrotus purpuratus ; 3E-017	109076420 ; Macaca mulatta ; 4E-017
109620	Rhod_a_AMIN	0	118101127 ; Gallus gallus ; 2E-050	149694318 ; Equus caballus ; 3E-043	77539748 ; Pan troglodytes ; 1E-042	4504545 ; Homo sapiens ; 3E-042	56122224 ; Saimiri boliviensis ; 4E-042
109259	Rhod_a_MEC_exp_1	0	13540628 ; Rattus norvegicus ; 0.0000000000008	6680061 ; Mus musculus ; 0.000000000001	85360043 ; Mus musculus ; 0.000000000001	39979620 ; Mus musculus ; 0.000000000001	4885295 ; Homo sapiens ; 0.000000000001
110003	Rhod_a_OPSIN	1	3024254 ; Mizuhopecten yessoensis ; 3E-047	45382895 ; Gallus gallus ; 6E-046	121309129 ; Gallus gallus ; 3E-045	113206098 ; Gallus gallus ; 6E-045	110707456 ; Xenopus laevis ; 8E-045
100163	Rhod_a_MTNR_exp_1	4	#N/A	#N/A	#N/A	#N/A	#N/A
99409	Rhod_a_AMIN_basal	0	927108 ; Mus musculus ; 0.0000000003	68067981 ; Mus musculus ; 0.0000000005	47220253 ; Tetraodon nigroviridis ; 0.000000001	21322668 ; Takifugu rubripes ; 0.000000001	47214062 ; Tetraodon nigroviridis ; 0.000000001
174648	Rhod_a_AMIN_basal	1	47214062 ; Tetraodon nigroviridis ; 8E-077	115752454 ; Strongylocentrotus purpuratus ; 7E-075	21322668 ; Takifugu rubripes ; 7E-075	46518511 ; Danio rerio ; 3E-074	126273425 ; Monodelphis domestica ; 4E-072
175620	Rhod_a_AMIN	4	21322666 ; Takifugu rubripes ; 3E-063	3717950 ; Rhipicephalus microplus ; 2E-059	12229835 ; Balanus amphitrite ; 3E-059	152001704 ; Rhipicephalus microplus ; 4E-059	152001706 ; Rhipicephalus microplus ; 4E-059
101124	Rhod_a_MEC_exp_2	0	#N/A	#N/A	#N/A	#N/A	#N/A
101576	Rhod_a_AMIN	0	#N/A	#N/A	#N/A	#N/A	#N/A
67616	Rhod_a_MEC_exp_2	0	50751238 ; Gallus gallus ; 2E-017	12829942 ; Felis catus ; 3E-017	12829944 ; Leopardus pardalis ; 3E-017	12829855 ; Sorex araneus ; 4E-017	12018162 ; Danio rerio ; 5E-017
81578	Rhod_a_MTNR_exp_1	5	115678904 ; Strongylocentrotus purpuratus ; 2E-020	72008629 ; Strongylocentrotus purpuratus ; 9E-017	156549172 ; Nasonia vitripennis ; 1E-015	110750846 ; Apis mellifera ; 3E-015	156403035 ; Nematostella vectensis ; 0.00000000000001
108276	Rhod_a_AMIN_basal	0	88319938 ; Bos taurus ; 8E-017	3023830 ; Bos taurus ; 9E-017	149719401 ; Equus caballus ; 2E-016	7677460 ; Homo sapiens ; 5E-016	55635541 ; Pan troglodytes ; 7E-016
103890	Rhod_a_MEC_exp_2	0	118097335 ; Gallus gallus ; 4E-038	118117052 ; Gallus gallus ; 2E-037	125834919 ; Danio rerio ; 7E-036	109079778 ; Macaca mulatta ; 9E-036	149611485 ; Ornithorhynchus anatinus ; 1E-035
108983	Rhod_a_MEC_basal	1	115631531 ; Strongylocentrotus purpuratus ; 0.000000002	56548127 ; Rhogeessa tumida ; 0.000000004	83415148 ; Danio rerio ; 0.000000007	50759962 ; Gallus gallus ; 0.00000002	27817279 ; Danio rerio ; 0.00000002
81579	Rhod_a_MTNR_exp_1	2	72008126 ; Strongylocentrotus purpuratus ; 7E-024	91080305 ; Tribolium castaneum ; 7E-023	109132609 ; Macaca mulatta ; 2E-021	111494189 ; Homo sapiens ; 5E-021	2494977 ; Homo sapiens ; 5E-021
106355	Rhod_a_MTNR_exp_1	5	115678904 ; Strongylocentrotus purpuratus ; 2E-025	72008124 ; Strongylocentrotus purpuratus ; 1E-022	72008629 ; Strongylocentrotus purpuratus ; 1E-022	156549172 ; Nasonia vitripennis ; 5E-021	156387824 ; Nematostella vectensis ; 6E-021
215180	Rhod_a_OPSIN	4	115946480 ; Strongylocentrotus purpuratus ; 2E-053	115741950 ; Strongylocentrotus purpuratus ; 2E-053	115741950 ; Strongylocentrotus purpuratus ; 2E-052	115946480 ; Strongylocentrotus purpuratus ; 2E-052	76610387 ; Bos taurus ; 4E-043
79533	Rhod_a_AMIN	0	37497114 ; Danio rerio ; 3E-021	111144715 ; Anguilla anguilla ; 8E-020	52840163 ; Mugil cephalus ; 1E-019	34098950 ; Danio rerio ; 2E-019	16151544 ; Oncorhynchus mykiss ; 1E-018
109884	Rhod_a_MEC_exp_1	0	85360043 ; Mus musculus ; 2E-018	39979620 ; Mus musculus ; 2E-018	13929142 ; Rattus norvegicus ; 2E-018	109073042 ; Macaca mulatta ; 1E-017	57095208 ; Canis lupus familiaris ; 7E-017
218348	Rhod_a_AMIN	2	115752454 ; Strongylocentrotus purpuratus ; 1E-071	47214758 ; Tetraodon nigroviridis ; 3E-069	156546140 ; Nasonia vitripennis ; 9E-069	118403818 ; Xenopus tropicalis ; 1E-066	21322666 ; Takifugu rubripes ; 2E-066
218425	Rhod_a_AMIN_basal	5	156383910 ; Nematostella vectensis ; 2E-058	156387824 ; Nematostella vectensis ; 9E-056	156403616 ; Nematostella vectensis ; 3E-054	156322081 ; Nematostella vectensis ; 4E-053	156372894 ; Nematostella vectensis ; 3E-041
59913	Rhod_a_AMIN	0	21322658 ; Takifugu rubripes ; 7E-058	47222303 ; Tetraodon nigroviridis ; 7E-057	68052367 ; Danio rerio ; 4E-053	120474979 ; Danio rerio ; 4E-053	121583823 ; Danio rerio ; 5E-053
68215	Rhod_a_MTNR_exp_1	5	115621248 ; Strongylocentrotus purpuratus ; 1E-023	72126121 ; Strongylocentrotus purpuratus ; 7E-023	115616432 ; Strongylocentrotus purpuratus ; 2E-022	72012417 ; Strongylocentrotus purpuratus ; 3E-020	72014875 ; Strongylocentrotus purpuratus ; 3E-019
221032	Rhod_a_MTNR_exp_2	1	99867034 ; Siganus guttatus ; 2E-019	68366590 ; Danio rerio ; 4E-019	91080305 ; Tribolium castaneum ; 1E-018	125838398 ; Danio rerio ; 4E-018	10441571 ; Esox lucius ; 7E-018
225039	Rhod_a_MEC_exp_1	0	109073042 ; Macaca mulatta ; 2E-025	154152013 ; Bos taurus ; 6E-025	57095208 ; Canis lupus familiaris ; 2E-024	13929142 ; Rattus norvegicus ; 2E-024	149723090 ; Equus caballus ; 2E-024
244829	Rhod_a_AMIN_basal	5	58585084 ; Apis mellifera ; 9E-091	91077192 ; Tribolium castaneum ; 2E-090	56044552 ; Papilio xuthus ; 3E-090	125772997 ; Drosophila pseudoobscura ; 4E-090	93211194 ; Ctenocephalides felis ; 7E-090
221452	Rhod_a_MEC_exp_1	0	57095208 ; Canis lupus familiaris ; 2E-015	13929142 ; Rattus norvegicus ; 2E-015	85360043 ; Mus musculus ; 2E-015	39979620 ; Mus musculus ; 3E-015	4503459 ; Homo sapiens ; 3E-015
89835	Rhod_a_AMIN	0	125841922 ; Danio rerio ; 1E-098	149725353 ; Equus caballus ; 5E-098	47522888 ; Sus scrofa ; 1E-097	73983788 ; Canis lupus familiaris ; 2E-097	18249941 ; Rattus norvegicus ; 3E-097
201585	Rhod_a_OPSIN	1	110707456 ; Xenopus laevis ; 1E-036	3024254 ; Mizuhopecten yessoensis ; 1E-036	73953906 ; Canis lupus familiaris ; 1E-035	125831516 ; Danio rerio ; 2E-035	57163861 ; Felis catus ; 2E-035
99906	Rhod_a_PTG	1	156397046 ; Nematostella vectensis ; 2E-025	126632438 ; Danio rerio ; 2E-025	125816491 ; Danio rerio ; 4E-025	88900453 ; Danio rerio ; 4E-023	118341487 ; Danio rerio ; 4E-023
85378	Rhod_a_MEC_exp_2	0	12018162 ; Danio rerio ; 6E-018	50355954 ; Danio rerio ; 8E-018	155372095 ; Bos taurus ; 3E-017	47208947 ; Tetraodon nigroviridis ; 9E-017	149515342 ; Ornithorhynchus anatinus ; 4E-016
203487	Rhod_a_MEC_exp_1	0	126321976 ; Monodelphis domestica ; 8E-018	50952490 ; Aspidoscelis inornata ; 3E-017	149507957 ; Ornithorhynchus anatinus ; 5E-017	50952514 ; Aspidoscelis inornata ; 7E-017	50952480 ; Aspidoscelis inornata ; 9E-017
239958	Rhod_a_AMIN_basal	0	149714875 ; Equus caballus ; 5E-050	9966839 ; Homo sapiens ; 5E-049	109097040 ; Macaca mulatta ; 8E-049	84370179 ; Bos taurus ; 2E-048	55638205 ; Pan troglodytes ; 2E-048
108661	Rhod_a_MEC_exp_2	0	76611561 ; Bos taurus ; 0.0000000003	126328568 ; Monodelphis domestica ; 0.0000000004	50759962 ; Gallus gallus ; 0.0000000005	149695147 ; Equus caballus ; 0.0000000006	116062130 ; Mesocricetus auratus ; 0.000000003
76808	Rhod_a_MEC_exp_1	0	74096039 ; Takifugu rubripes ; 0.00000000000005	16580731 ; Takifugu porphyreus ; 0.00000000000005	30962143 ; Carassius auratus ; 0.00000000000008	148921389 ; Verasper moseri ; 0.0000000000001	16580729 ; Takifugu radiatus ; 0.0000000000002
214670	Rhod_a_AMIN	1	157130720 ; Aedes aegypti ; 1E-069	113865998 ; Mus musculus ; 5E-069	74209615 ; Mus musculus ; 5E-069	63175448 ; Mesocricetus auratus ; 1E-068	1857149 ; Rattus norvegicus ; 1E-068
105463	Rhod_a_MTNR_exp_1	5	72126121 ; Strongylocentrotus purpuratus ; 2E-016	115803086 ; Strongylocentrotus purpuratus ; 3E-016	110750846 ; Apis mellifera ; 3E-016	72012417 ; Strongylocentrotus purpuratus ; 9E-016	91075998 ; Tribolium castaneum ; 2E-015
78027	Rhod_a_AMIN	3	156546140 ; Nasonia vitripennis ; 1E-059	118403818 ; Xenopus tropicalis ; 2E-057	116008402 ; Drosophila melanogaster ; 7E-057	119637743 ; Drosophila melanogaster ; 8E-057	47222303 ; Tetraodon nigroviridis ; 9E-056
175719	Rhod_a_AMIN	1	47214062 ; Tetraodon nigroviridis ; 1E-064	115752454 ; Strongylocentrotus purpuratus ; 5E-063	47222303 ; Tetraodon nigroviridis ; 6E-062	21322658 ; Takifugu rubripes ; 1E-060	21322668 ; Takifugu rubripes ; 9E-059
248992	Rhod_a_AMIN_basal	0	57112753 ; Canis lupus familiaris ; 1E-039	32306530 ; Mus musculus ; 2E-039	149745520 ; Equus caballus ; 2E-038	50745607 ; Gallus gallus ; 2E-038	30425400 ; Homo sapiens ; 5E-038
245172	Rhod_a_MEC_exp_1	0	109073042 ; Macaca mulatta ; 4E-016	85360043 ; Mus musculus ; 5E-016	13929142 ; Rattus norvegicus ; 5E-016	39979620 ; Mus musculus ; 6E-016	149723090 ; Equus caballus ; 1E-015
56805	Rhod_a_AMIN	1	47214062 ; Tetraodon nigroviridis ; 1E-064	50755081 ; Gallus gallus ; 3E-064	47214758 ; Tetraodon nigroviridis ; 3E-064	115685166 ; Strongylocentrotus purpuratus ; 1E-063	47222303 ; Tetraodon nigroviridis ; 3E-063
251362	Rhod_a_MTNR_exp_2	0	74009095 ; Canis lupus familiaris ; 1E-018	109132609 ; Macaca mulatta ; 2E-018	119919807 ; Bos taurus ; 2E-018	57526253 ; Ovis aries ; 3E-018	2494977 ; Homo sapiens ; 3E-018
256365	Rhod_a_AMIN	0	21322666 ; Takifugu rubripes ; 4E-064	47214758 ; Tetraodon nigroviridis ; 1E-062	121583823 ; Danio rerio ; 1E-060	68052355 ; Danio rerio ; 1E-060	47214062 ; Tetraodon nigroviridis ; 1E-059
85476	Rhod_a_AMIN	1	151302109 ; Oncorhynchus mykiss ; 9E-075	47212001 ; Tetraodon nigroviridis ; 2E-074	115685166 ; Strongylocentrotus purpuratus ; 8E-071	55925279 ; Danio rerio ; 3E-070	118101459 ; Gallus gallus ; 5E-069
64133	Rhod_a_MTNR_exp_2	0	52840165 ; Oreochromis niloticus ; 7E-015	16151544 ; Oncorhynchus mykiss ; 9E-015	16151546 ; Oncorhynchus mykiss ; 0.00000000000008	47214758 ; Tetraodon nigroviridis ; 0.0000000000005	52840163 ; Mugil cephalus ; 0.0000000000006
69352	Rhod_a_MEC_basal	1	124806590 ; Plasmodium falciparum 3D7 ; 0.0000000005	47208947 ; Tetraodon nigroviridis ; 0.0000000005	125846084 ; Danio rerio ; 0.0000000008	68368461 ; Danio rerio ; 0.000000002	1770396 ; Homo sapiens ; 0.000000002
244802	Rhod_a_AMIN	0	47213181 ; Tetraodon nigroviridis ; 1E-072	84370240 ; Mus musculus ; 2E-072	5902688 ; Mus musculus ; 2E-072	3647301 ; Mus musculus ; 2E-072	3646355 ; Mus musculus ; 2E-072
240660	Rhod_a_MEC_exp_1	0	126321976 ; Monodelphis domestica ; 1E-018	149507957 ; Ornithorhynchus anatinus ; 2E-018	73945982 ; Canis lupus familiaris ; 9E-018	71896365 ; Gallus gallus ; 1E-017	50952490 ; Aspidoscelis inornata ; 2E-017
234514	Rhod_a_AMIN_basal	0	62286898 ; Gorilla gorilla gorilla ; 3E-078	232257 ; Bos taurus ; 6E-078	38174245 ; Homo sapiens ; 1E-077	55619871 ; Pan troglodytes ; 2E-077	148237697 ; Bos taurus ; 4E-077
226273	Rhod_a_AMIN	0	13937082 ; Homo sapiens ; 4E-042	119595788 ; Homo sapiens ; 4E-042	18461387 ; Homo sapiens ; 4E-042	119595787 ; Homo sapiens ; 4E-042	118100669 ; Gallus gallus ; 3E-034
229080	Rhod_a_AMIN	3	3717950 ; Rhipicephalus microplus ; 3E-053	152001706 ; Rhipicephalus microplus ; 1E-052	152001704 ; Rhipicephalus microplus ; 1E-052	47222303 ; Tetraodon nigroviridis ; 1E-051	21322658 ; Takifugu rubripes ; 4E-051
236098	Rhod_a_MEC	2	74096111 ; Ciona intestinalis ; 9E-048	32965063 ; Ciona intestinalis ; 1E-031	2494952 ; Takifugu rubripes ; 3E-031	47224365 ; Tetraodon nigroviridis ; 6E-031	66267480 ; Homo sapiens ; 8E-031
241553	Rhod_a_OPSIN	0	118089239 ; Gallus gallus ; 4E-044	149633493 ; Ornithorhynchus anatinus ; 4E-044	55962413 ; Danio rerio ; 1E-043	126310179 ; Monodelphis domestica ; 1E-043	68395243 ; Danio rerio ; 1E-043
242676	Rhod_a_MTNR_exp_2	0	119918767 ; Bos taurus ; 8E-020	119918769 ; Bos taurus ; 1E-019	68366590 ; Danio rerio ; 1E-019	68359142 ; Danio rerio ; 2E-019	99867034 ; Siganus guttatus ; 2E-019
239593	Rhod_a_AMIN	0	47228218 ; Tetraodon nigroviridis ; 8E-068	118086910 ; Gallus gallus ; 3E-066	118086912 ; Gallus gallus ; 8E-066	8745525 ; Cavia porcellus ; 6E-063	6681589 ; Rattus norvegicus ; 1E-060
203500	Rhod_a_MEC_exp_1	0	33413864 ; Squalus acanthias ; 1E-017	109073042 ; Macaca mulatta ; 2E-017	4885341 ; Homo sapiens ; 2E-017	13929142 ; Rattus norvegicus ; 3E-017	114609007 ; Pan troglodytes ; 3E-017
119893	Rhod_a_MEC_exp_1	0	85360043 ; Mus musculus ; 6E-018	39979620 ; Mus musculus ; 8E-018	13929142 ; Rattus norvegicus ; 1E-017	109073042 ; Macaca mulatta ; 4E-017	13540628 ; Rattus norvegicus ; 1E-016
86478	Rhod_a_AMIN_basal	2	122064638 ; Danio rerio ; 0.00000001	46518511 ; Danio rerio ; 0.00000001	125833119 ; Danio rerio ; 0.00000002	1510125 ; Balanus amphitrite ; 0.00000002	6226822 ; Balanus amphitrite ; 0.00000002
124039	Rhod_a_OPSIN_basal	0	125853649 ; Danio rerio ; 5E-042	74095897 ; Takifugu rubripes ; 4E-041	126337321 ; Monodelphis domestica ; 4E-040	125805281 ; Danio rerio ; 1E-037	118084334 ; Gallus gallus ; 1E-037
121640	Rhod_a_MEC_exp_2	3	26449997 ; Arabidopsis thaliana ; 0.000000003	145360362 ; Arabidopsis thaliana ; 0.000000005	156543272 ; Nasonia vitripennis ; 0.000000009	149024278 ; Rattus norvegicus ; 0.00000001	149024279 ; Rattus norvegicus ; 0.00000001
61026	Rhod_a_AMIN	0	118090998 ; Gallus gallus ; 5E-047	66804275 ; Parus major ; 3E-046	60460905 ; Danio rerio ; 1E-045	2340865 ; Cyprinus carpio ; 4E-045	60460901 ; Danio rerio ; 7E-044
156235	Rhod_a_AMIN_basal	5	85725210 ; Drosophila melanogaster ; 3E-043	72008615 ; Strongylocentrotus purpuratus ; 1E-041	68262548 ; Drosophila melanogaster ; 4E-041	85725206 ; Drosophila melanogaster ; 4E-041	115738190 ; Strongylocentrotus purpuratus ; 1E-040
126082	Rhod_a_AMIN_basal	2	115638594 ; Strongylocentrotus purpuratus ; 2E-023	72015117 ; Strongylocentrotus purpuratus ; 8E-023	55925279 ; Danio rerio ; 1E-022	125848463 ; Danio rerio ; 2E-022	47212001 ; Tetraodon nigroviridis ; 4E-022
126346	Rhod_a_PTG	0	125630639 ; Gallus gallus ; 3E-051	68355670 ; Danio rerio ; 6E-051	126632438 ; Danio rerio ; 1E-050	125816491 ; Danio rerio ; 2E-050	149732776 ; Equus caballus ; 3E-050
74248	Rhod_a_AMIN_basal	0	58082073 ; Mus musculus ; 0.00000000000001	58000429 ; Rattus norvegicus ; 0.00000000000002	58082059 ; Mus musculus ; 0.00000000000003	28460706 ; Rattus norvegicus ; 0.00000000000006	58082079 ; Mus musculus ; 0.00000000000007
124175	Rhod_a_AMIN	0	151556943 ; Bos taurus ; 4E-080	66792892 ; Bos taurus ; 7E-080	126322017 ; Monodelphis domestica ; 8E-079	127800251 ; Rattus norvegicus ; 6E-078	109480806 ; Rattus norvegicus ; 6E-078
109885	Rhod_a_MEC_exp_1	0	125630715 ; Bos taurus ; 1E-020	4090956 ; Homo sapiens ; 7E-020	109123344 ; Macaca mulatta ; 9E-020	134244587 ; Homo sapiens ; 1E-019	57101988 ; Canis lupus familiaris ; 6E-019
111633	Rhod_a_MTNR	5	115704848 ; Strongylocentrotus purpuratus ; 1E-015	115616432 ; Strongylocentrotus purpuratus ; 2E-015	72008124 ; Strongylocentrotus purpuratus ; 2E-015	72012417 ; Strongylocentrotus purpuratus ; 0.00000000000001	72089191 ; Strongylocentrotus purpuratus ; 0.00000000000001
111746	Rhod_a_AMIN_basal	2	115712122 ; Strongylocentrotus purpuratus ; 0.0000000000004	156396759 ; Nematostella vectensis ; 0.000000000008	47216896 ; Tetraodon nigroviridis ; 0.0000000002	3493645 ; Sphoeroides nephelus ; 0.0000000003	118096868 ; Gallus gallus ; 0.0000000005
110683	Rhod_a_AMIN_basal	5	39591067 ; Caenorhabditis briggsae ; 0.00000000009	156378530 ; Nematostella vectensis ; 0.0000000007	156390727 ; Nematostella vectensis ; 0.000000003	156378532 ; Nematostella vectensis ; 0.000000004	115623521 ; Strongylocentrotus purpuratus ; 0.000000006
110962	Rhod_a_OPSIN	0	47213991 ; Tetraodon nigroviridis ; 6E-028	73951484 ; Canis lupus familiaris ; 3E-027	73951490 ; Canis lupus familiaris ; 3E-027	153792672 ; Bos taurus ; 9E-027	18203931 ; Mus musculus ; 2E-026
112286	Rhod_a_AMIN_basal	3	2494934 ; Lymnaea stagnalis ; 0.00000000001	62473911 ; Drosophila melanogaster ; 0.0000000002	125856057 ; Danio rerio ; 0.0000000003	47226259 ; Tetraodon nigroviridis ; 0.000000001	37622423 ; Helisoma trivolvis ; 0.000000002
63277	Rhod_a_PTG	1	156397046 ; Nematostella vectensis ; 4E-023	47219840 ; Tetraodon nigroviridis ; 7E-021	126632438 ; Danio rerio ; 3E-020	125816491 ; Danio rerio ; 5E-020	88900453 ; Danio rerio ; 1E-019
118320	Rhod_a_AMIN_basal	0	125818160 ; Danio rerio ; 2E-131	119887091 ; Bos taurus ; 2E-130	125825665 ; Danio rerio ; 1E-129	109509904 ; Rattus norvegicus ; 7E-127	118094962 ; Gallus gallus ; 8E-127
103731	Rhod_a_MEC_exp_2	0	33867667 ; Tetraodon nigroviridis ; 0.0000000000001	115361698 ; Lampetra fluviatilis ; 0.0000000000004	299419 ; Homo sapiens ; 0.0000000000004	30725834 ; Danio rerio ; 0.0000000000005	78216373 ; Lampetra fluviatilis ; 0.0000000000005
157101	Rhod_a_AMIN	0	149636030 ; Ornithorhynchus anatinus ; 3E-064	47228218 ; Tetraodon nigroviridis ; 2E-062	57901131 ; Phodopus sungorus ; 6E-062	6681590 ; Rattus norvegicus ; 2E-061	13937082 ; Homo sapiens ; 6E-061
205982	Rhod_a_OPSIN	0	125853649 ; Danio rerio ; 5E-076	74095897 ; Takifugu rubripes ; 1E-074	19032632 ; Takifugu rubripes ; 1E-074	125805281 ; Danio rerio ; 2E-074	19032634 ; Danio rerio ; 1E-070
175032	Rhod_a_AMIN	0	118101127 ; Gallus gallus ; 2E-075	4504545 ; Homo sapiens ; 8E-067	77539748 ; Pan troglodytes ; 8E-067	56122224 ; Saimiri boliviensis ; 8E-067	149694318 ; Equus caballus ; 1E-066
158490	Rhod_a_MEC_exp_1	0	27545309 ; Danio rerio ; 0.0000000000003	51869691 ; Cyprinus carpio ; 0.0000000000003	126541132 ; Danio rerio ; 0.0000000000003	39840709 ; Carassius auratus ; 0.0000000000003	51869689 ; Cyprinus carpio ; 0.0000000000003
73899	Rhod_a_MTNR_exp_3	5	115678904 ; Strongylocentrotus purpuratus ; 7E-049	115687310 ; Strongylocentrotus purpuratus ; 3E-046	72008629 ; Strongylocentrotus purpuratus ; 6E-045	72167440 ; Strongylocentrotus purpuratus ; 6E-043	156383910 ; Nematostella vectensis ; 4E-029
67651	Rhod_a_MEC_exp_2	0	55926186 ; Xenopus tropicalis ; 0.0000000000003	12018162 ; Danio rerio ; 0.0000000000003	50355954 ; Danio rerio ; 0.0000000000004	12829847 ; Tamandua tetradactyla ; 0.0000000000007	50751238 ; Gallus gallus ; 0.0000000000008
185357	Rhod_a_OPSIN	0	125853649 ; Danio rerio ; 6E-053	19032632 ; Takifugu rubripes ; 6E-052	74095897 ; Takifugu rubripes ; 6E-052	125805281 ; Danio rerio ; 1E-049	47225327 ; Tetraodon nigroviridis ; 3E-046
199625	Rhod_a_AMIN	2	58618089 ; Danio rerio ; 7E-079	82524361 ; Danio rerio ; 2E-078	55251225 ; Danio rerio ; 8E-078	62473911 ; Drosophila melanogaster ; 2E-074	62473879 ; Drosophila melanogaster ; 8E-073
175493	Rhod_a_AMIN	0	1518034 ; Anguilla anguilla ; 2E-093	1169213 ; Xenopus laevis ; 2E-092	2340855 ; Cyprinus carpio ; 3E-092	68428488 ; Danio rerio ; 9E-092	1518038 ; Anguilla anguilla ; 1E-091
98284	Rhod_a_MEC_exp_1	0	13929142 ; Rattus norvegicus ; 5E-016	85360043 ; Mus musculus ; 5E-016	39979620 ; Mus musculus ; 6E-016	57095208 ; Canis lupus familiaris ; 2E-015	109073042 ; Macaca mulatta ; 2E-015
227418	Rhod_a_AMIN	0	27461808 ; Canis lupus familiaris ; 4E-084	59958383 ; Canis lupus familiaris ; 6E-084	62510492 ; Vulpes vulpes ; 6E-083	6981054 ; Rattus norvegicus ; 8E-083	26329619 ; Mus musculus ; 1E-082
60377	Rhod_a_AMIN	0	149635341 ; Ornithorhynchus anatinus ; 3E-076	1004284 ; Oryctolagus cuniculus ; 1E-074	130494010 ; Oryctolagus cuniculus ; 2E-074	76625410 ; Bos taurus ; 1E-073	3023201 ; Cavia porcellus ; 1E-072
107514	Rhod_a_OPSIN_GPR21-GPR52	1	115959002 ; Strongylocentrotus purpuratus ; 4E-018	119901495 ; Bos taurus ; 0.000000000002	82881808 ; Mus musculus ; 0.000000000005	109498843 ; Rattus norvegicus ; 0.000000000009	62183726 ; Danio rerio ; 0.00000000001
126347	Rhod_a_PTG	0	126321667 ; Monodelphis domestica ; 1E-057	125630639 ; Gallus gallus ; 8E-057	4506259 ; Homo sapiens ; 2E-055	149732776 ; Equus caballus ; 2E-055	435050 ; Homo sapiens ; 2E-055
247861	Rhod_a_AMIN_basal	0	118086910 ; Gallus gallus ; 3E-017	119595788 ; Homo sapiens ; 5E-017	18461387 ; Homo sapiens ; 5E-017	119595787 ; Homo sapiens ; 5E-017	13937082 ; Homo sapiens ; 5E-017
139371	Rhod_a_AMIN_basal	0	30584307 ; synthetic construct ; 2E-025	258929 ; Homo sapiens ; 2E-025	109093558 ; Macaca mulatta ; 2E-025	5921992 ; Homo sapiens ; 2E-025	177892 ; Homo sapiens ; 2E-025
65959	Rhod_a_OPSIN	0	110707456 ; Xenopus laevis ; 3E-074	122064638 ; Danio rerio ; 4E-074	125833119 ; Danio rerio ; 6E-074	119918668 ; Bos taurus ; 4E-073	62183726 ; Danio rerio ; 1E-072
101393	Rhod_a_MEC_exp_2	0	#N/A	#N/A	#N/A	#N/A	#N/A
148323	Rhod_a_OPSIN_GPR21-GPR52	0	82881808 ; Mus musculus ; 1E-066	109498843 ; Rattus norvegicus ; 4E-066	76803659 ; Homo sapiens ; 2E-065	118094178 ; Gallus gallus ; 2E-065	55588818 ; Pan troglodytes ; 2E-065
139338	Rhod_a_AMIN	0	89886297 ; Danio rerio ; 8E-060	89886301 ; Danio rerio ; 4E-059	56207904 ; Danio rerio ; 7E-059	30584307 ; synthetic construct ; 2E-058	5921992 ; Homo sapiens ; 2E-058
91092	Rhod_a_MTNR	2	30959104 ; Aplysia californica ; 1E-023	66524926 ; Apis mellifera ; 3E-023	54020855 ; Xenopus tropicalis ; 1E-021	33417092 ; Xenopus laevis ; 2E-021	119894328 ; Bos taurus ; 2E-021
272846	Rhod_a_PTG_SREB	0	18859425 ; Danio rerio ; 2E-091	125815343 ; Danio rerio ; 3E-091	18859427 ; Danio rerio ; 1E-090	47222099 ; Tetraodon nigroviridis ; 2E-090	120544524 ; Fundulus heteroclitus ; 3E-090
84235	Rhod_a_MEC_basal	0	83415148 ; Danio rerio ; 0.0000000000002	148233718 ; Xenopus laevis ; 0.00000000002	148236265 ; Xenopus laevis ; 0.00000000003	27806643 ; Bos taurus ; 0.00000000003	156717546 ; Xenopus tropicalis ; 0.00000000003
64118	Rhod_a_AMIN_basal	0	84370179 ; Bos taurus ; 1E-016	110808528 ; Bos taurus ; 1E-016	34098950 ; Danio rerio ; 3E-016	16151544 ; Oncorhynchus mykiss ; 4E-015	111144715 ; Anguilla anguilla ; 0.00000000000004
67442	Rhod_a_MTNR_basal	2	115959002 ; Strongylocentrotus purpuratus ; 2E-018	34881847 ; Rattus norvegicus ; 0.00000000000007	156387807 ; Nematostella vectensis ; 0.00000000000008	68366590 ; Danio rerio ; 0.0000000000003	6016576 ; Mus musculus ; 0.0000000000006
103470	Rhod_a_MEC_exp_1	0	#N/A	#N/A	#N/A	#N/A	#N/A
91094	Rhod_a_OPSIN	5	115741950 ; Strongylocentrotus purpuratus ; 2E-053	115946480 ; Strongylocentrotus purpuratus ; 2E-053	115946480 ; Strongylocentrotus purpuratus ; 3E-047	115741950 ; Strongylocentrotus purpuratus ; 3E-047	3024255 ; Mizuhopecten yessoensis ; 1E-040
84162	Rhod_a_MTNR_exp_1	5	72012417 ; Strongylocentrotus purpuratus ; 6E-030	115616432 ; Strongylocentrotus purpuratus ; 1E-027	115621248 ; Strongylocentrotus purpuratus ; 5E-026	72126121 ; Strongylocentrotus purpuratus ; 1E-025	115669125 ; Strongylocentrotus purpuratus ; 3E-025
90169	Rhod_a_MEC_basal	0	12829942 ; Felis catus ; 0.000000000001	12829944 ; Leopardus pardalis ; 0.000000000001	12829859 ; Trichechus manatus ; 0.000000000004	12829922 ; Rousettus lanosus ; 0.000000000007	12829847 ; Tamandua tetradactyla ; 0.000000000007
83926	Rhod_a_OPSIN_GPR21-GPR52	5	115959002 ; Strongylocentrotus purpuratus ; 4E-023	48121676 ; Apis mellifera ; 3E-020	6840859 ; Aplysia kurodai ; 5E-020	7159252 ; Aplysia californica ; 2E-019	17861614 ; Drosophila melanogaster ; 3E-019
68140	Rhod_a_AMIN	0	46518511 ; Danio rerio ; 1E-038	27806207 ; Bos taurus ; 2E-037	47220253 ; Tetraodon nigroviridis ; 2E-036	21322660 ; Takifugu rubripes ; 6E-036	21322668 ; Takifugu rubripes ; 7E-036
89856	Rhod_a_AMIN_basal	3	3717950 ; Rhipicephalus microplus ; 3E-041	152001706 ; Rhipicephalus microplus ; 3E-041	152001704 ; Rhipicephalus microplus ; 3E-041	82570157 ; Oncorhynchus mykiss ; 6E-041	68370438 ; Danio rerio ; 1E-040
90832	Rhod_a_OPSIN	0	52219136 ; Danio rerio ; 6E-068	74002356 ; Canis lupus familiaris ; 9E-067	76610387 ; Bos taurus ; 1E-066	5730019 ; Homo sapiens ; 1E-066	149638042 ; Ornithorhynchus anatinus ; 2E-066
99223	Rhod_a_MTNR_exp_1	4	72008126 ; Strongylocentrotus purpuratus ; 8E-025	72014875 ; Strongylocentrotus purpuratus ; 2E-024	72008126 ; Strongylocentrotus purpuratus ; 9E-024	119919807 ; Bos taurus ; 1E-022	91080305 ; Tribolium castaneum ; 1E-022
100346	Rhod_a_MEC_exp_2	0	#N/A	#N/A	#N/A	#N/A	#N/A
68447	Rhod_a_MTNR_exp_1	5	72126121 ; Strongylocentrotus purpuratus ; 3E-016	72012417 ; Strongylocentrotus purpuratus ; 4E-015	115616432 ; Strongylocentrotus purpuratus ; 0.00000000000002	110750846 ; Apis mellifera ; 0.000000000001	72004565 ; Strongylocentrotus purpuratus ; 0.000000000009
78106	Rhod_a_MEC_basal	0	57525805 ; Danio rerio ; 0.00000000001	83415148 ; Danio rerio ; 0.00000000001	126310315 ; Monodelphis domestica ; 0.00000000001	12829942 ; Felis catus ; 0.00000000001	4885341 ; Homo sapiens ; 0.00000000001
72689	Rhod_a_AMIN_basal	5	156408089 ; Nematostella vectensis ; 2E-022	48121676 ; Apis mellifera ; 1E-021	156399620 ; Nematostella vectensis ; 3E-021	21483274 ; Drosophila melanogaster ; 2E-020	24657582 ; Drosophila melanogaster ; 7E-020
94121	Rhod_a_MEC_exp_2	0	76611561 ; Bos taurus ; 0.00000000000002	125819400 ; Danio rerio ; 0.00000000000002	50759962 ; Gallus gallus ; 0.00000000000003	68441189 ; Danio rerio ; 0.000000000001	710428 ; Mus musculus ; 0.000000000001
96451	Rhod_a_MTNR_exp_1	5	91080305 ; Tribolium castaneum ; 5E-026	156387824 ; Nematostella vectensis ; 4E-024	110750846 ; Apis mellifera ; 9E-024	72014875 ; Strongylocentrotus purpuratus ; 2E-023	156549172 ; Nasonia vitripennis ; 3E-023
126368	Rhod_a_AMIN	0	118086910 ; Gallus gallus ; 1E-038	18461387 ; Homo sapiens ; 2E-038	119595787 ; Homo sapiens ; 2E-038	13937082 ; Homo sapiens ; 2E-038	119595788 ; Homo sapiens ; 2E-038
82653	Rhod_a_MEC_exp_2	0	47213817 ; Tetraodon nigroviridis ; 1E-018	57163871 ; Felis catus ; 6E-017	12829922 ; Rousettus lanosus ; 6E-017	147900530 ; Xenopus laevis ; 6E-017	149638870 ; Ornithorhynchus anatinus ; 8E-017
72183	Rhod_a_MEC_exp_2	0	125846084 ; Danio rerio ; 0.000000000004	34874054 ; Rattus norvegicus ; 0.000000000008	155372095 ; Bos taurus ; 0.00000000001	114625426 ; Pan troglodytes ; 0.00000000001	6753716 ; Mus musculus ; 0.00000000001
75971	Rhod_a_MTNR_exp_1	5	72014875 ; Strongylocentrotus purpuratus ; 1E-022	110750846 ; Apis mellifera ; 8E-022	156378532 ; Nematostella vectensis ; 1E-021	72008124 ; Strongylocentrotus purpuratus ; 2E-021	156549172 ; Nasonia vitripennis ; 4E-021
71561	Rhod_a_OPSIN	3	115946480 ; Strongylocentrotus purpuratus ; 7E-046	115741950 ; Strongylocentrotus purpuratus ; 7E-046	76610387 ; Bos taurus ; 1E-040	3024254 ; Mizuhopecten yessoensis ; 2E-040	118089239 ; Gallus gallus ; 2E-040
105464	Rhod_a_MTNR_exp_1	5	110750846 ; Apis mellifera ; 9E-016	72126121 ; Strongylocentrotus purpuratus ; 2E-015	91075998 ; Tribolium castaneum ; 6E-015	115665203 ; Strongylocentrotus purpuratus ; 0.00000000000001	115803086 ; Strongylocentrotus purpuratus ; 0.00000000000003
71467	Rhod_a_MEC_exp_1	0	109073042 ; Macaca mulatta ; 3E-020	85360043 ; Mus musculus ; 6E-020	39979620 ; Mus musculus ; 8E-020	13929142 ; Rattus norvegicus ; 1E-019	114609007 ; Pan troglodytes ; 2E-019
71174	Rhod_a_MEC_exp_1	0	149695019 ; Equus caballus ; 0.0000000000009	42741746 ; Oncorhynchus mykiss ; 0.000000000001	118094452 ; Gallus gallus ; 0.000000000001	126333812 ; Monodelphis domestica ; 0.000000000001	57044073 ; Canis lupus familiaris ; 0.000000000001
91853	Rhod_a_MEC_basal	0	50751238 ; Gallus gallus ; 0.000000001	130507243 ; Danio rerio ; 0.000000003	45549425 ; Solenodon paradoxus ; 0.000000004	21165936 ; Tadarida brasiliensis ; 0.000000005	12829859 ; Trichechus manatus ; 0.000000006
91799	Rhod_a_MTNR_exp_1	5	72126121 ; Strongylocentrotus purpuratus ; 6E-025	91075998 ; Tribolium castaneum ; 2E-020	115669125 ; Strongylocentrotus purpuratus ; 7E-020	115940872 ; Strongylocentrotus purpuratus ; 8E-020	115621248 ; Strongylocentrotus purpuratus ; 1E-019
70974	Rhod_a_MEC_exp_2	0	8393469 ; Rattus norvegicus ; 9E-015	47213817 ; Tetraodon nigroviridis ; 0.00000000000001	149695147 ; Equus caballus ; 0.00000000000003	61365208 ; synthetic construct ; 0.00000000000004	38258925 ; Mus musculus ; 0.00000000000004
96529	Rhod_a_AMIN_basal	0	58082073 ; Mus musculus ; 0.0000000000006	58000429 ; Rattus norvegicus ; 0.000000000001	58082059 ; Mus musculus ; 0.000000000001	28460706 ; Rattus norvegicus ; 0.000000000003	28212244 ; Rattus norvegicus ; 0.000000000006
86644	Rhod_a_OPSIN	1	3024254 ; Mizuhopecten yessoensis ; 3E-039	122064638 ; Danio rerio ; 1E-037	62183726 ; Danio rerio ; 2E-037	125833119 ; Danio rerio ; 2E-037	110707456 ; Xenopus laevis ; 2E-037
69283	Rhod_a_MTNR_exp_3	4	115678904 ; Strongylocentrotus purpuratus ; 5E-036	72008629 ; Strongylocentrotus purpuratus ; 1E-034	72167440 ; Strongylocentrotus purpuratus ; 7E-025	115687310 ; Strongylocentrotus purpuratus ; 7E-024	126327223 ; Monodelphis domestica ; 2E-023
123477	Rhod_a_PTG	2	156373745 ; Nematostella vectensis ; 1E-016	126632438 ; Danio rerio ; 0.00000000000001	125816491 ; Danio rerio ; 0.00000000000002	156397046 ; Nematostella vectensis ; 0.00000000000008	47215988 ; Tetraodon nigroviridis ; 0.0000000000004
72030	Rhod_a_MEC_exp_1	0	116062130 ; Mesocricetus auratus ; 0.000000000004	57101988 ; Canis lupus familiaris ; 0.000000000007	45767674 ; Homo sapiens ; 0.00000000001	109073042 ; Macaca mulatta ; 0.00000000001	125630715 ; Bos taurus ; 0.00000000001
64249	Rhod_a_MTNR	5	156372449 ; Nematostella vectensis ; 6E-036	156333027 ; Nematostella vectensis ; 2E-035	156387824 ; Nematostella vectensis ; 5E-024	72089191 ; Strongylocentrotus purpuratus ; 4E-022	91080305 ; Tribolium castaneum ; 6E-022
68906	Rhod_a_MTNR_exp_1	5	115616432 ; Strongylocentrotus purpuratus ; 3E-030	91080305 ; Tribolium castaneum ; 6E-029	156387824 ; Nematostella vectensis ; 1E-028	72012713 ; Strongylocentrotus purpuratus ; 6E-027	72043009 ; Strongylocentrotus purpuratus ; 2E-026
87094	Rhod_a_OPSIN	1	119918668 ; Bos taurus ; 1E-040	3024254 ; Mizuhopecten yessoensis ; 1E-040	125831516 ; Danio rerio ; 7E-040	122064638 ; Danio rerio ; 1E-039	62183726 ; Danio rerio ; 1E-039
86193	Rhod_a_AMIN_basal	5	115616432 ; Strongylocentrotus purpuratus ; 3E-021	72008809 ; Strongylocentrotus purpuratus ; 4E-019	115704848 ; Strongylocentrotus purpuratus ; 1E-018	115621248 ; Strongylocentrotus purpuratus ; 7E-018	115669125 ; Strongylocentrotus purpuratus ; 1E-017
74630	Rhod_a_OPSIN	0	126337321 ; Monodelphis domestica ; 1E-043	125835786 ; Danio rerio ; 3E-042	125823797 ; Danio rerio ; 7E-042	118084334 ; Gallus gallus ; 3E-041	47221136 ; Tetraodon nigroviridis ; 8E-040
86176	Rhod_a_AMIN_basal	3	113416398 ; Homo sapiens ; 3E-019	296401 ; Solanum tuberosum ; 2E-018	170233 ; Nicotiana plumbaginifolia ; 3E-018	296617 ; Nicotiana tabacum ; 5E-018	113416398 ; Homo sapiens ; 8E-018
85616	Rhod_a_AMIN_basal	1	113673471 ; Danio rerio ; 9E-066	118097403 ; Gallus gallus ; 5E-065	115738190 ; Strongylocentrotus purpuratus ; 1E-062	32493367 ; Homo sapiens ; 1E-062	13435405 ; Homo sapiens ; 1E-062
76806	Rhod_a_MEC_basal	0	1912314 ; Mus musculus ; 0.000000001	42560521 ; Mus musculus ; 0.000000001	12829859 ; Trichechus manatus ; 0.000000001	12829896 ; Agouti taczanowskii ; 0.000000002	12829890 ; Cavia tschudii ; 0.000000002
69014	Rhod_a_AMIN_basal	0	47577213 ; Rattus norvegicus ; 0.000000000003	6754258 ; Mus musculus ; 0.0000000001	47577195 ; Rattus norvegicus ; 0.0000000001	126340981 ; Monodelphis domestica ; 0.0000000002	149062516 ; Rattus norvegicus ; 0.0000000002
208397	Rhod_a_AMIN	0	89886301 ; Danio rerio ; 2E-056	47223740 ; Tetraodon nigroviridis ; 2E-056	89886297 ; Danio rerio ; 1E-055	109113451 ; Macaca mulatta ; 8E-055	156230536 ; Xenopus tropicalis ; 2E-054
76603	Rhod_a_MEC_exp_2	0	12829875 ; Muscardinus avellanarius ; 0.00000000000007	149515342 ; Ornithorhynchus anatinus ; 0.0000000000001	12829847 ; Tamandua tetradactyla ; 0.0000000000002	12829940 ; Tapirus indicus ; 0.0000000000003	12829938 ; Ceratotherium simum ; 0.0000000000003
86195	Rhod_a_OPSIN	0	119918668 ; Bos taurus ; 6E-055	14349305 ; Mus musculus ; 6E-055	148692938 ; Mus musculus ; 7E-055	57163861 ; Felis catus ; 1E-054	114631582 ; Pan troglodytes ; 1E-054
70296	Rhod_a_AMIN	4	157111351 ; Aedes aegypti ; 3E-016	125772997 ; Drosophila pseudoobscura ; 8E-016	50761579 ; Gallus gallus ; 5E-015	33636465 ; Drosophila melanogaster ; 5E-015	17738277 ; Drosophila melanogaster ; 6E-015
78446	Rhod_a_MEC_exp_1	0	13929142 ; Rattus norvegicus ; 6E-017	85360043 ; Mus musculus ; 6E-017	57095208 ; Canis lupus familiaris ; 6E-017	109073042 ; Macaca mulatta ; 7E-017	39979620 ; Mus musculus ; 7E-017
88403	Rhod_a_AMIN_basal	3	47228936 ; Tetraodon nigroviridis ; 9E-065	125834112 ; Danio rerio ; 1E-061	115638594 ; Strongylocentrotus purpuratus ; 2E-044	156372894 ; Nematostella vectensis ; 2E-043	156408415 ; Nematostella vectensis ; 3E-039
106354	Rhod_a_MTNR_exp_1	5	115678904 ; Strongylocentrotus purpuratus ; 2E-026	72008629 ; Strongylocentrotus purpuratus ; 5E-025	72008124 ; Strongylocentrotus purpuratus ; 1E-022	156403035 ; Nematostella vectensis ; 5E-021	156549172 ; Nasonia vitripennis ; 5E-021
84622	Rhod_a_MTNR_basal	1	115959002 ; Strongylocentrotus purpuratus ; 0.00000000000006	34881847 ; Rattus norvegicus ; 0.0000000003	114690498 ; Pan troglodytes ; 0.0000000007	6754060 ; Mus musculus ; 0.0000000008	6016576 ; Mus musculus ; 0.0000000008
70447	Rhod_a_OPSIN	0	125853649 ; Danio rerio ; 3E-070	74095897 ; Takifugu rubripes ; 2E-069	19032632 ; Takifugu rubripes ; 1E-066	125805281 ; Danio rerio ; 2E-066	19032634 ; Danio rerio ; 1E-061
56727	Rhod_a_AMIN_basal	0	148230790 ; Xenopus laevis ; 2E-073	114753 ; Meleagris gallopavo ; 3E-072	2340853 ; Cyprinus carpio ; 1E-071	2340855 ; Cyprinus carpio ; 2E-071	68428488 ; Danio rerio ; 2E-071
74652	Rhod_a_MEC_exp_1	0	13929142 ; Rattus norvegicus ; 0.0000000000002	85360043 ; Mus musculus ; 0.0000000000005	39979620 ; Mus musculus ; 0.0000000000006	57095208 ; Canis lupus familiaris ; 0.000000000001	154152013 ; Bos taurus ; 0.000000000001
88276	Rhod_a_MEC_exp_2	0	155372095 ; Bos taurus ; 0.0000000000002	38788193 ; Homo sapiens ; 0.0000000000006	1770396 ; Homo sapiens ; 0.0000000000006	12018162 ; Danio rerio ; 0.0000000000006	114625426 ; Pan troglodytes ; 0.0000000000007
84875	Rhod_a_AMIN	0	2340855 ; Cyprinus carpio ; 2E-045	118090722 ; Gallus gallus ; 2E-045	47205825 ; Tetraodon nigroviridis ; 3E-045	47219262 ; Tetraodon nigroviridis ; 3E-045	1706280 ; Takifugu rubripes ; 3E-045
84894	Rhod_a_OPSIN	0	125853649 ; Danio rerio ; 4E-055	74095897 ; Takifugu rubripes ; 8E-055	118088156 ; Gallus gallus ; 1E-054	19032632 ; Takifugu rubripes ; 1E-054	68371682 ; Danio rerio ; 7E-054
75509	Rhod_a_MEC_exp_1	0	85360043 ; Mus musculus ; 7E-019	39979620 ; Mus musculus ; 9E-019	16580733 ; Takifugu poecilonotus ; 2E-018	16580729 ; Takifugu radiatus ; 2E-018	13929142 ; Rattus norvegicus ; 3E-018
84293	Rhod_a_AMIN_basal	2	112984406 ; Bombyx mori ; 0.000000000004	42662203 ; Bombyx mori ; 0.000000000004	52426748 ; Homo sapiens ; 0.00000000002	73983369 ; Canis lupus familiaris ; 0.00000000002	109106578 ; Macaca mulatta ; 0.00000000002
88066	Rhod_a_MTNR_basal	1	115959002 ; Strongylocentrotus purpuratus ; 0.00000000000006	34881847 ; Rattus norvegicus ; 0.0000000001	6754060 ; Mus musculus ; 0.0000000003	6016576 ; Mus musculus ; 0.0000000003	114690498 ; Pan troglodytes ; 0.0000000009
84844	Rhod_a_OPSIN	4	115741950 ; Strongylocentrotus purpuratus ; 2E-041	115946480 ; Strongylocentrotus purpuratus ; 2E-041	115946480 ; Strongylocentrotus purpuratus ; 3E-040	115741950 ; Strongylocentrotus purpuratus ; 3E-040	19912830 ; Plecoglossus altivelis ; 2E-031
138984	Rhod_a_MTNR_exp_3	3	115678904 ; Strongylocentrotus purpuratus ; 2E-052	72008629 ; Strongylocentrotus purpuratus ; 1E-041	68359142 ; Danio rerio ; 8E-036	72167440 ; Strongylocentrotus purpuratus ; 2E-034	10441571 ; Esox lucius ; 2E-033
96202	Rhod_a_MEC_exp_2	0	50759962 ; Gallus gallus ; 0.00000000002	125819400 ; Danio rerio ; 0.0000000003	68441189 ; Danio rerio ; 0.0000000007	149695019 ; Equus caballus ; 0.000000008	68363098 ; Danio rerio ; 0.000000008
95965	Rhod_a_OPSIN_GPR21-GPR52	5	72082708 ; Strongylocentrotus purpuratus ; 9E-032	115687355 ; Strongylocentrotus purpuratus ; 6E-030	156394515 ; Nematostella vectensis ; 2E-025	156394515 ; Nematostella vectensis ; 2E-024	72105111 ; Strongylocentrotus purpuratus ; 2E-022
80252	Rhod_a_AMIN_basal	1	148694460 ; Mus musculus ; 0.000000000009	157124079 ; Aedes aegypti ; 0.00000000003	148694461 ; Mus musculus ; 0.00000000004	149067251 ; Rattus norvegicus ; 0.0000000001	33695072 ; Mus musculus ; 0.0000000001
72126	Rhod_a_AMIN_basal	5	17861614 ; Drosophila melanogaster ; 0.000000005	24657582 ; Drosophila melanogaster ; 0.000000006	21483274 ; Drosophila melanogaster ; 0.000000007	125977196 ; Drosophila pseudoobscura ; 0.00000001	31213501 ; Anopheles gambiae str. PEST ; 0.00000002
96427	Rhod_a_MEC_exp_1	0	13929142 ; Rattus norvegicus ; 1E-015	39979620 ; Mus musculus ; 1E-015	85360043 ; Mus musculus ; 1E-015	109073042 ; Macaca mulatta ; 2E-015	57095208 ; Canis lupus familiaris ; 5E-015
76984	Rhod_a_AMIN_basal	0	110808528 ; Bos taurus ; 5E-020	84370179 ; Bos taurus ; 2E-019	9966839 ; Homo sapiens ; 2E-018	55638205 ; Pan troglodytes ; 3E-018	37497114 ; Danio rerio ; 8E-018
81577	Rhod_a_MTNR_exp_1	2	72014875 ; Strongylocentrotus purpuratus ; 1E-023	72008126 ; Strongylocentrotus purpuratus ; 1E-023	109132609 ; Macaca mulatta ; 3E-022	34881847 ; Rattus norvegicus ; 3E-022	2494977 ; Homo sapiens ; 4E-022
66923	Rhod_a_MTNR_exp_3	5	115678904 ; Strongylocentrotus purpuratus ; 2E-055	72008629 ; Strongylocentrotus purpuratus ; 4E-050	72167440 ; Strongylocentrotus purpuratus ; 1E-040	115687310 ; Strongylocentrotus purpuratus ; 3E-040	115923376 ; Strongylocentrotus purpuratus ; 1E-034
226966	Rhod_a_AMIN_basal	0	126352578 ; Equus caballus ; 3E-073	1655414 ; Mus musculus ; 4E-073	14626729 ; Rattus norvegicus ; 5E-073	14538040 ; Mus musculus ; 7E-073	31542963 ; Mus musculus ; 9E-073
94083	Rhod_a_OPSIN	1	68395243 ; Danio rerio ; 1E-052	55962413 ; Danio rerio ; 6E-052	47222486 ; Tetraodon nigroviridis ; 1E-050	149633493 ; Ornithorhynchus anatinus ; 1E-049	115913856 ; Strongylocentrotus purpuratus ; 2E-048
68845	Rhod_a_MTNR_exp_3	0	68359743 ; Danio rerio ; 1E-036	149410959 ; Ornithorhynchus anatinus ; 6E-036	10441571 ; Esox lucius ; 6E-035	1857133 ; Xenopus laevis ; 2E-034	118085155 ; Gallus gallus ; 2E-034
80155	Rhod_a_MEC_basal	0	56548139 ; Furipterus horrens ; 0.000005	12829944 ; Leopardus pardalis ; 0.000006	12829942 ; Felis catus ; 0.000006	56548103 ; Nyctimene albiventer ; 0.00001	12829922 ; Rousettus lanosus ; 0.00001
73473	Rhod_a_MEC_exp_2	0	12829942 ; Felis catus ; 0.0000000008	12829944 ; Leopardus pardalis ; 0.0000000009	12829948 ; Canis lupus familiaris ; 0.000000002	56548139 ; Furipterus horrens ; 0.000000002	12829865 ; Macroscelides proboscideus ; 0.000000003
95836	Rhod_a_MEC_exp_2	0	56548127 ; Rhogeessa tumida ; 0.0000000002	114625426 ; Pan troglodytes ; 0.0000000002	126333812 ; Monodelphis domestica ; 0.0000000002	1770396 ; Homo sapiens ; 0.0000000002	38788193 ; Homo sapiens ; 0.0000000002
70214	Rhod_a_MEC_exp_2	2	125856199 ; Danio rerio ; 0.0000000008	126327401 ; Monodelphis domestica ; 0.000000001	156543272 ; Nasonia vitripennis ; 0.000000001	66530100 ; Apis mellifera ; 0.000000002	118084985 ; Gallus gallus ; 0.000000004
103469	Rhod_a_MEC_exp_1	0	#N/A	#N/A	#N/A	#N/A	#N/A
106456	Rhod_a_MTNR_exp_1	3	115678904 ; Strongylocentrotus purpuratus ; 7E-027	156396673 ; Nematostella vectensis ; 5E-022	68359743 ; Danio rerio ; 5E-020	72008629 ; Strongylocentrotus purpuratus ; 3E-019	68359142 ; Danio rerio ; 2E-018
98285	Rhod_a_MEC_exp_1	1	109073042 ; Macaca mulatta ; 0.0000000001	39979620 ; Mus musculus ; 0.0000000001	157132876 ; Aedes aegypti ; 0.0000000001	13929142 ; Rattus norvegicus ; 0.0000000001	85360043 ; Mus musculus ; 0.0000000001
124065	Rhod_a_MEC	1	74096111 ; Ciona intestinalis ; 1E-042	125846084 ; Danio rerio ; 7E-036	34874054 ; Rattus norvegicus ; 8E-036	12829855 ; Sorex araneus ; 2E-035	26347257 ; Mus musculus ; 4E-035
124092	Rhod_a_OPSIN_GPR21-GPR52	2	47230420 ; Tetraodon nigroviridis ; 3E-023	148229531 ; Xenopus laevis ; 1E-022	130502068 ; Danio rerio ; 9E-022	82623606 ; Panulirus interruptus ; 3E-020	156378532 ; Nematostella vectensis ; 1E-019
210643	Rhod_a_OPSIN	0	149633493 ; Ornithorhynchus anatinus ; 2E-058	126310179 ; Monodelphis domestica ; 4E-058	118089239 ; Gallus gallus ; 7E-058	38678530 ; Mus musculus ; 1E-057	109071421 ; Macaca mulatta ; 2E-057
79293	Rhod_a_AMIN_basal	0	110808528 ; Bos taurus ; 4E-017	84370179 ; Bos taurus ; 4E-017	73996306 ; Canis lupus familiaris ; 9E-016	47214758 ; Tetraodon nigroviridis ; 1E-015	109090566 ; Macaca mulatta ; 2E-015
96441	Rhod_a_MTNR_exp_1	4	115616432 ; Strongylocentrotus purpuratus ; 3E-019	126327223 ; Monodelphis domestica ; 1E-017	72008126 ; Strongylocentrotus purpuratus ; 3E-017	72014875 ; Strongylocentrotus purpuratus ; 6E-017	91080305 ; Tribolium castaneum ; 9E-017
80656	Rhod_a_AMIN	1	46518514 ; Danio rerio ; 8E-079	47228536 ; Tetraodon nigroviridis ; 8E-071	21322662 ; Takifugu rubripes ; 1E-070	156546140 ; Nasonia vitripennis ; 1E-070	76628636 ; Bos taurus ; 2E-070
73980	Rhod_a_AMIN	2	47226641 ; Tetraodon nigroviridis ; 3E-058	21322660 ; Takifugu rubripes ; 4E-058	21322664 ; Takifugu rubripes ; 4E-056	91091290 ; Tribolium castaneum ; 2E-055	13173421 ; Mamestra brassicae ; 4E-055
78763	Rhod_a_MEC_basal	0	62664598 ; Rattus norvegicus ; 0.00000000005	149024163 ; Rattus norvegicus ; 0.00000000008	109000017 ; Macaca mulatta ; 0.0000000002	123994623 ; synthetic construct ; 0.0000000002	6680065 ; Mus musculus ; 0.0000000002
107702	Rhod_a_MEC_exp_2	0	126337141 ; Monodelphis domestica ; 6E-036	156616299 ; Homo sapiens ; 2E-035	48735251 ; Homo sapiens ; 2E-035	156616297 ; Homo sapiens ; 2E-035	27529959 ; Homo sapiens ; 2E-035
91095	Rhod_a_OPSIN	4	115741950 ; Strongylocentrotus purpuratus ; 2E-052	115946480 ; Strongylocentrotus purpuratus ; 2E-052	115946480 ; Strongylocentrotus purpuratus ; 2E-048	115741950 ; Strongylocentrotus purpuratus ; 2E-048	119331152 ; Gallus gallus ; 1E-039
75275	Rhod_a_AMIN	3	113476159 ; ; 4E-018	67925066 ; Crocosphaera watsonii WH 8501 ; 1E-016	17231906 ; Nostoc sp. PCC 7120 ; 1E-016	75907573 ; gnl|REF_jgi|Ava_1350 ; 2E-016	122920796 ; Nostoc punctiforme ; 3E-016
81290	Rhod_a_OPSIN_GPR21-GPR52_basal	0	114602683 ; Pan troglodytes ; 0.00002	23379621 ; Pan troglodytes ; 0.00004	22658465 ; Homo sapiens ; 0.00007	2570533 ; Homo sapiens ; 0.00007	5714688 ; Homo sapiens ; 0.00007
72977	Rhod_a_AMIN	0	47523854 ; Sus scrofa ; 0.00000000000005	2494940 ; Cavia porcellus ; 0.0000000000001	118403818 ; Xenopus tropicalis ; 0.0000000000001	119569932 ; Homo sapiens ; 0.0000000000002	30231250 ; Danio rerio ; 0.0000000000003
82560	Rhod_a_AMIN	3	116008402 ; Drosophila melanogaster ; 3E-040	119637743 ; Drosophila melanogaster ; 3E-039	156546140 ; Nasonia vitripennis ; 8E-039	126332125 ; Monodelphis domestica ; 9E-038	47220253 ; Tetraodon nigroviridis ; 3E-037
81936	Rhod_a_AMIN	0	18409563 ; Cavia porcellus ; 0.00000000002	118403818 ; Xenopus tropicalis ; 0.00000000002	12643977 ; Rattus norvegicus ; 0.00000000004	47523590 ; Sus scrofa ; 0.00000000004	51703258 ; Takifugu rubripes ; 0.00000000007
147775	Rhod_a_AMIN	0	126296180 ; Monodelphis domestica ; 3E-084	57901131 ; Phodopus sungorus ; 2E-083	118100669 ; Gallus gallus ; 1E-082	149636030 ; Ornithorhynchus anatinus ; 1E-082	6681590 ; Rattus norvegicus ; 2E-082
65045	Rhod_a_OPSIN	0	109071421 ; Macaca mulatta ; 1E-060	109071419 ; Macaca mulatta ; 1E-060	149633493 ; Ornithorhynchus anatinus ; 2E-060	119624729 ; Homo sapiens ; 2E-060	38678524 ; Homo sapiens ; 2E-060
93842	Rhod_a_AMIN	4	72038949 ; Strongylocentrotus purpuratus ; 2E-017	47191525 ; Tetraodon nigroviridis ; 9E-017	3024254 ; Mizuhopecten yessoensis ; 2E-016	156372593 ; Nematostella vectensis ; 3E-016	8132429 ; Schistosoma mansoni ; 3E-016
96707	Rhod_b_Peptidecluster_PK1-PK2	0	33112424 ; Mus musculus ; 4E-041	31542917 ; Mus musculus ; 6E-041	149023368 ; Rattus norvegicus ; 1E-039	109092798 ; Macaca mulatta ; 2E-039	33112416 ; Rattus norvegicus ; 3E-039
83100	Rhod_b_Peptidecluster	0	13027438 ; Rattus norvegicus ; 8E-063	119894045 ; Bos taurus ; 1E-062	14279165 ; Homo sapiens ; 5E-062	4758820 ; Homo sapiens ; 7E-062	16604258 ; Homo sapiens ; 7E-062
100865	Rhod_b_Peptidecluster_PK1-PK2	1	#N/A	#N/A	#N/A	#N/A	#N/A
134512	Rhod_b_Peptidecluster_PK1-PK2	0	20376824 ; Rattus norvegicus ; 4E-052	33112416 ; Rattus norvegicus ; 4E-052	40254343 ; Mus musculus ; 7E-051	33112430 ; Mus musculus ; 1E-050	20376822 ; Rattus norvegicus ; 1E-050
208548	Rhod_b_Peptidecluster_basal	0	38455410 ; Homo sapiens ; 6E-017	50511737 ; Macaca fascicularis ; 1E-016	149731104 ; Equus caballus ; 1E-016	125853778 ; Danio rerio ; 1E-016	145687972 ; Mustela putorius furo ; 2E-016
94148	Rhod_b_Peptidecluster_exp_1	5	134031934 ; Tribolium castaneum ; 2E-025	115292720 ; Aedes aegypti ; 4E-025	156548894 ; Nasonia vitripennis ; 3E-023	27656949 ; Drosophila melanogaster ; 6E-022	45550784 ; Drosophila melanogaster ; 7E-022
203120	Rhod_b_Peptidecluster	0	71979789 ; Gallus gallus ; 2E-069	57753890 ; Coturnix japonica ; 3E-069	45383432 ; Gallus gallus ; 3E-069	126272276 ; Monodelphis domestica ; 5E-066	73953386 ; Canis lupus familiaris ; 1E-065
256549	Rhod_b_Peptidecluster_PK1-PK2	0	27805899 ; Bos taurus ; 1E-056	47223234 ; Tetraodon nigroviridis ; 1E-056	118087667 ; Gallus gallus ; 3E-056	149727861 ; Equus caballus ; 3E-056	126304373 ; Monodelphis domestica ; 4E-056
174802	Rhod_b_Peptidecluster	0	47226614 ; Tetraodon nigroviridis ; 6E-028	148839337 ; Takifugu rubripes ; 2E-024	125816388 ; Danio rerio ; 2E-023	148725941 ; Danio rerio ; 2E-023	157311705 ; Danio rerio ; 9E-023
203112	Rhod_b_Peptidecluster	5	157118435 ; Aedes aegypti ; 2E-050	66473516 ; Aedes aegypti ; 2E-050	110764421 ; Apis mellifera ; 2E-050	119114887 ; Anopheles gambiae str. PEST ; 6E-049	157018818 ; Anopheles gambiae str. PEST ; 6E-049
211701	Rhod_b_Peptidecluster	0	77736643 ; Gallus gallus ; 4E-072	157311705 ; Danio rerio ; 4E-068	156230274 ; Danio rerio ; 3E-067	14279165 ; Homo sapiens ; 1E-065	148839337 ; Takifugu rubripes ; 2E-065
137870	Rhod_b_Peptidecluster	0	157311705 ; Danio rerio ; 3E-067	119894045 ; Bos taurus ; 4E-067	14279165 ; Homo sapiens ; 5E-067	16604258 ; Homo sapiens ; 6E-067	13878604 ; Homo sapiens ; 6E-067
137949	Rhod_b_Peptidecluster	0	119894045 ; Bos taurus ; 1E-056	14279165 ; Homo sapiens ; 1E-055	114594346 ; Pan troglodytes ; 2E-055	114594348 ; Pan troglodytes ; 2E-055	16604258 ; Homo sapiens ; 2E-055
137956	Rhod_b_Peptidecluster	0	119894045 ; Bos taurus ; 9E-063	148725941 ; Danio rerio ; 1E-062	125816388 ; Danio rerio ; 2E-062	13027438 ; Rattus norvegicus ; 4E-062	31981539 ; Mus musculus ; 9E-062
211709	Rhod_b_Peptidecluster	0	77736643 ; Gallus gallus ; 2E-059	13027438 ; Rattus norvegicus ; 9E-059	14279167 ; Mus musculus ; 4E-058	157311705 ; Danio rerio ; 6E-058	119894045 ; Bos taurus ; 6E-058
84045	Rhod_b_Peptidecluster	0	13027438 ; Rattus norvegicus ; 8E-064	31981539 ; Mus musculus ; 4E-063	15281398 ; Mus musculus ; 4E-063	15281400 ; Homo sapiens ; 7E-063	21928727 ; Homo sapiens ; 9E-063
230703	Rhod_b_Peptidecluster	0	47523448 ; Sus scrofa ; 6E-058	153792311 ; Canis lupus familiaris ; 1E-057	76607679 ; Bos taurus ; 2E-056	28893445 ; Mus musculus ; 3E-056	153792345 ; Oryctolagus cuniculus ; 3E-056
85324	Rhod_b_Peptidecluster_exp_1	5	45553451 ; Drosophila melanogaster ; 4E-035	27656951 ; Drosophila melanogaster ; 9E-035	60328185 ; Manduca sexta ; 3E-033	115292718 ; Aedes aegypti ; 2E-032	115292720 ; Aedes aegypti ; 2E-032
77532	Rhod_b_Peptidecluster_PK1-PK2	0	147886419 ; Homo sapiens ; 4E-060	21426829 ; Homo sapiens ; 5E-060	109092798 ; Macaca mulatta ; 7E-060	119630827 ; Homo sapiens ; 7E-060	114680839 ; Pan troglodytes ; 1E-059
85774	Rhod_b_Peptidecluster_basal	0	114555266 ; Pan troglodytes ; 1E-050	112817632 ; Sus scrofa ; 4E-047	83416255 ; Sus scrofa ; 6E-038	4557639 ; Homo sapiens ; 9E-034	37704011 ; Mus musculus ; 1E-033
211793	Rhod_b_Peptidecluster	0	31981539 ; Mus musculus ; 3E-066	14279167 ; Mus musculus ; 7E-066	15281398 ; Mus musculus ; 9E-066	57753890 ; Coturnix japonica ; 4E-065	71979789 ; Gallus gallus ; 1E-064
84447	Rhod_b_Peptidecluster	0	15281400 ; Homo sapiens ; 2E-051	21928727 ; Homo sapiens ; 2E-051	11545887 ; Homo sapiens ; 2E-051	55958641 ; Homo sapiens ; 2E-051	47219834 ; Tetraodon nigroviridis ; 2E-050
69277	Rhod_b_Peptidecluster_PK1-PK2	0	47223234 ; Tetraodon nigroviridis ; 2E-051	149640923 ; Ornithorhynchus anatinus ; 8E-050	73991692 ; Canis lupus familiaris ; 3E-049	21426829 ; Homo sapiens ; 4E-049	109092798 ; Macaca mulatta ; 5E-049
65210	Rhod_b_Peptidecluster	4	72024396 ; Strongylocentrotus purpuratus ; 1E-058	72004982 ; Strongylocentrotus purpuratus ; 1E-053	126321476 ; Monodelphis domestica ; 1E-046	45775082 ; Anopheles gambiae ; 6E-039	157012448 ; Anopheles gambiae str. PEST ; 7E-039
134295	Rhod_b_Peptidecluster	0	73985032 ; Canis lupus familiaris ; 9E-074	75756238 ; Taricha granulosa ; 2E-073	74228474 ; Mus musculus ; 3E-073	3024340 ; Mus musculus ; 3E-073	124487243 ; Mus musculus ; 3E-073
212803	Rhod_b_Peptidecluster	0	45383368 ; Gallus gallus ; 2E-056	47523448 ; Sus scrofa ; 3E-055	28893445 ; Mus musculus ; 2E-054	126338060 ; Monodelphis domestica ; 3E-054	14140234 ; Rattus norvegicus ; 4E-054
156093	Rhod_b_Peptidecluster_basal	2	91082679 ; Tribolium castaneum ; 4E-040	115676822 ; Strongylocentrotus purpuratus ; 7E-035	56403821 ; Pongo pygmaeus ; 4E-034	28875799 ; Homo sapiens ; 1E-033	30584635 ; synthetic construct ; 1E-033
211772	Rhod_b_Peptidecluster_basal	0	57753890 ; Coturnix japonica ; 1E-052	126272276 ; Monodelphis domestica ; 3E-052	71979789 ; Gallus gallus ; 1E-051	157311705 ; Danio rerio ; 2E-051	77736643 ; Gallus gallus ; 3E-051
64325	Rhod_b_Peptidecluster	0	118097781 ; Gallus gallus ; 3E-042	125813094 ; Danio rerio ; 5E-041	126334498 ; Monodelphis domestica ; 2E-040	125803140 ; Danio rerio ; 2E-039	125803144 ; Danio rerio ; 3E-039
77535	Rhod_b_Peptidecluster_PK1-PK2	0	118087667 ; Gallus gallus ; 1E-051	147886419 ; Homo sapiens ; 4E-051	149023368 ; Rattus norvegicus ; 5E-051	21426829 ; Homo sapiens ; 5E-051	119630827 ; Homo sapiens ; 6E-051
84446	Rhod_b_Peptidecluster	0	14279167 ; Mus musculus ; 5E-050	15281398 ; Mus musculus ; 1E-048	31981539 ; Mus musculus ; 1E-048	13027438 ; Rattus norvegicus ; 1E-048	77736643 ; Gallus gallus ; 7E-048
203096	Rhod_b_Peptidecluster	0	47219834 ; Tetraodon nigroviridis ; 6E-071	77736643 ; Gallus gallus ; 2E-068	148839337 ; Takifugu rubripes ; 1E-067	31981539 ; Mus musculus ; 2E-067	15281398 ; Mus musculus ; 5E-067
174934	Rhod_b_Peptidecluster	5	110764421 ; Apis mellifera ; 3E-051	66473516 ; Aedes aegypti ; 3E-050	157118435 ; Aedes aegypti ; 5E-050	157018818 ; Anopheles gambiae str. PEST ; 7E-050	119114887 ; Anopheles gambiae str. PEST ; 7E-050
164610	Rhod_b_Peptidecluster	0	126272276 ; Monodelphis domestica ; 3E-047	57753890 ; Coturnix japonica ; 7E-047	71979789 ; Gallus gallus ; 1E-046	11545887 ; Homo sapiens ; 1E-046	55958641 ; Homo sapiens ; 1E-046
83764	Rhod_b_Peptidecluster	0	125829527 ; Danio rerio ; 8E-068	125829527 ; Danio rerio ; 8E-068	45383344 ; Gallus gallus ; 4E-066	45383344 ; Gallus gallus ; 4E-066	4885361 ; Homo sapiens ; 1E-065
80314	Rhod_b_Peptidecluster	0	44890685 ; Mus musculus ; 1E-092	10946720 ; Mus musculus ; 1E-092	8394408 ; Rattus norvegicus ; 2E-092	82567815 ; Meriones unguiculatus ; 2E-092	149727242 ; Equus caballus ; 4E-092
202803	Rhod_b_Peptidecluster	0	47219834 ; Tetraodon nigroviridis ; 1E-066	31981539 ; Mus musculus ; 8E-063	13027438 ; Rattus norvegicus ; 8E-063	15281398 ; Mus musculus ; 9E-063	148839337 ; Takifugu rubripes ; 2E-062
154074	Rhod_b_Peptidecluster	0	11133329 ; Bufo marinus ; 2E-078	125819065 ; Danio rerio ; 8E-078	75756238 ; Taricha granulosa ; 2E-077	24745979 ; Hyla japonica ; 2E-077	11132714 ; Catostomus commersonii ; 5E-077
247186	Rhod_b_Peptidecluster	0	157278423 ; Oryzias latipes ; 2E-046	126337620 ; Monodelphis domestica ; 2E-046	47215386 ; Tetraodon nigroviridis ; 2E-046	45383870 ; Gallus gallus ; 5E-046	3004964 ; Equus caballus ; 5E-046
211803	Rhod_b_Peptidecluster	0	119894045 ; Bos taurus ; 1E-072	157311705 ; Danio rerio ; 2E-071	16604258 ; Homo sapiens ; 2E-071	14279165 ; Homo sapiens ; 2E-071	13878604 ; Homo sapiens ; 2E-071
84464	Rhod_b_Peptidecluster_basal	0	77736643 ; Gallus gallus ; 4E-046	114594346 ; Pan troglodytes ; 1E-045	114594348 ; Pan troglodytes ; 1E-045	157311705 ; Danio rerio ; 2E-045	156230274 ; Danio rerio ; 8E-045
91961	Rhod_b_Peptidecluster_PK1-PK2	0	122891390 ; Danio rerio ; 6E-092	113679255 ; Danio rerio ; 9E-092	113679255 ; Danio rerio ; 8E-088	122891390 ; Danio rerio ; 9E-088	147905332 ; Xenopus laevis ; 1E-087
65979	Rhod_b_Peptidecluster_basal	0	77736643 ; Gallus gallus ; 1E-079	157311705 ; Danio rerio ; 2E-077	57753890 ; Coturnix japonica ; 5E-077	45383432 ; Gallus gallus ; 5E-077	71979789 ; Gallus gallus ; 1E-076
74353	Rhod_b_Peptidecluster_basal	0	47217151 ; Tetraodon nigroviridis ; 0.00000000000001	4502607 ; Homo sapiens ; 0.0000000000001	55622356 ; Pan troglodytes ; 0.0000000000001	6978615 ; Rattus norvegicus ; 0.0000000000001	149047199 ; Rattus norvegicus ; 0.0000000000001
164753	Rhod_b_Peptidecluster_PK1-PK2	0	47223234 ; Tetraodon nigroviridis ; 1E-048	73991692 ; Canis lupus familiaris ; 3E-048	20376822 ; Rattus norvegicus ; 6E-048	149733094 ; Equus caballus ; 1E-047	21426829 ; Homo sapiens ; 1E-047
79353	Rhod_b_Peptidecluster_basal	4	115613049 ; Strongylocentrotus purpuratus ; 1E-029	115911462 ; Strongylocentrotus purpuratus ; 1E-018	156547671 ; Nasonia vitripennis ; 2E-018	156393732 ; Nematostella vectensis ; 2E-017	42821120 ; Mus musculus ; 1E-016
185920	Rhod_b_Peptidecluster	0	157311705 ; Danio rerio ; 2E-062	156230274 ; Danio rerio ; 1E-061	77736643 ; Gallus gallus ; 2E-061	13027438 ; Rattus norvegicus ; 9E-061	47219834 ; Tetraodon nigroviridis ; 9E-061
174769	Rhod_b_Peptidecluster	0	47219834 ; Tetraodon nigroviridis ; 3E-060	13027438 ; Rattus norvegicus ; 1E-056	148725941 ; Danio rerio ; 2E-056	125816388 ; Danio rerio ; 3E-056	77736643 ; Gallus gallus ; 5E-056
66224	Rhod_b_Peptidecluster	0	119894045 ; Bos taurus ; 2E-055	57753890 ; Coturnix japonica ; 1E-054	114594346 ; Pan troglodytes ; 2E-054	114594348 ; Pan troglodytes ; 2E-054	14279165 ; Homo sapiens ; 3E-054
84847	Rhod_b_Peptidecluster_PK1-PK2	0	73991692 ; Canis lupus familiaris ; 3E-069	33112430 ; Mus musculus ; 4E-069	33112424 ; Mus musculus ; 5E-069	31542917 ; Mus musculus ; 7E-069	40254343 ; Mus musculus ; 1E-068
185504	Rhod_b_Peptidecluster	5	134031978 ; Tribolium castaneum ; 7E-040	156555742 ; Nasonia vitripennis ; 3E-039	118793836 ; Anopheles gambiae str. PEST ; 1E-038	110767493 ; Apis mellifera ; 1E-037	157119384 ; Aedes aegypti ; 4E-037
59594	Rhod_b_Peptidecluster	0	157311705 ; Danio rerio ; 6E-049	156230274 ; Danio rerio ; 2E-048	126330822 ; Monodelphis domestica ; 3E-048	57753890 ; Coturnix japonica ; 4E-048	71979789 ; Gallus gallus ; 1E-047
72001	Rhod_b_Peptidecluster_basal	1	126322112 ; Monodelphis domestica ; 0.000000000001	115928289 ; Strongylocentrotus purpuratus ; 0.000000000002	47224013 ; Tetraodon nigroviridis ; 0.000000000002	149721257 ; Equus caballus ; 0.000000000003	126272276 ; Monodelphis domestica ; 0.000000000005
218569	Rhod_b_Peptidecluster	0	47219834 ; Tetraodon nigroviridis ; 4E-059	15281398 ; Mus musculus ; 5E-055	31981539 ; Mus musculus ; 2E-054	57753890 ; Coturnix japonica ; 2E-053	13027438 ; Rattus norvegicus ; 7E-053
70496	Rhod_b_Peptidecluster_basal	4	91082679 ; Tribolium castaneum ; 5E-040	115676822 ; Strongylocentrotus purpuratus ; 6E-038	72010359 ; Strongylocentrotus purpuratus ; 9E-032	25151251 ; Caenorhabditis elegans ; 1E-031	47216066 ; Tetraodon nigroviridis ; 1E-031
194038	Rhod_b_Peptidecluster_PK1-PK2	0	118087667 ; Gallus gallus ; 1E-046	27805899 ; Bos taurus ; 3E-045	126304373 ; Monodelphis domestica ; 3E-045	33112424 ; Mus musculus ; 4E-045	33112416 ; Rattus norvegicus ; 6E-045
73824	Rhod_b_Peptidecluster	0	122891187 ; Danio rerio ; 2E-064	125815676 ; Danio rerio ; 3E-064	157311705 ; Danio rerio ; 4E-064	77736643 ; Gallus gallus ; 6E-064	156230274 ; Danio rerio ; 1E-063
173846	Rhod_b_Peptidecluster	0	47226614 ; Tetraodon nigroviridis ; 2E-058	119894045 ; Bos taurus ; 6E-053	148839337 ; Takifugu rubripes ; 1E-051	13027438 ; Rattus norvegicus ; 3E-051	31981539 ; Mus musculus ; 8E-051
203191	Rhod_b_Peptidecluster	0	57753890 ; Coturnix japonica ; 2E-068	71979789 ; Gallus gallus ; 2E-068	45383432 ; Gallus gallus ; 2E-068	47227722 ; Tetraodon nigroviridis ; 6E-066	73953386 ; Canis lupus familiaris ; 5E-065
123871	Rhod_b_Peptidecluster_basal	0	71979789 ; Gallus gallus ; 3E-049	57753890 ; Coturnix japonica ; 1E-048	45383432 ; Gallus gallus ; 2E-048	11560125 ; Rattus norvegicus ; 3E-048	15281400 ; Homo sapiens ; 6E-048
253224	Rhod_b_Peptidecluster_basal	0	149713965 ; Equus caballus ; 3E-091	41055890 ; Danio rerio ; 6E-091	47209730 ; Tetraodon nigroviridis ; 7E-091	29504755 ; Mus musculus ; 9E-091	109095720 ; Macaca mulatta ; 1E-090
253164	Rhod_b_Peptidecluster	0	47219834 ; Tetraodon nigroviridis ; 5E-070	109089531 ; Macaca mulatta ; 9E-068	114631086 ; Pan troglodytes ; 2E-067	119894045 ; Bos taurus ; 4E-067	31981539 ; Mus musculus ; 7E-067
76249	Rhod_b_Peptidecluster	0	45383344 ; Gallus gallus ; 1E-076	119920554 ; Bos taurus ; 6E-076	4885361 ; Homo sapiens ; 7E-076	149744354 ; Equus caballus ; 1E-075	109130015 ; Macaca mulatta ; 1E-075
101955	Rhod_b_Peptidecluster_PK1-PK2	0	#N/A	#N/A	#N/A	#N/A	#N/A
245434	Rhod_b_Peptidecluster	0	57753890 ; Coturnix japonica ; 6E-064	13027438 ; Rattus norvegicus ; 1E-063	14279165 ; Homo sapiens ; 2E-063	71979789 ; Gallus gallus ; 2E-063	16604258 ; Homo sapiens ; 3E-063
246436	Rhod_b_Peptidecluster	0	148839337 ; Takifugu rubripes ; 2E-042	57753890 ; Coturnix japonica ; 5E-042	71979789 ; Gallus gallus ; 6E-042	13027438 ; Rattus norvegicus ; 2E-041	77736643 ; Gallus gallus ; 2E-041
156692	Rhod_b_Peptidecluster	0	57753890 ; Coturnix japonica ; 3E-056	45383432 ; Gallus gallus ; 9E-056	71979789 ; Gallus gallus ; 1E-055	55958641 ; Homo sapiens ; 2E-053	114631086 ; Pan troglodytes ; 2E-053
65992	Rhod_b_Peptidecluster_basal	4	115873682 ; Strongylocentrotus purpuratus ; 2E-019	115608519 ; Strongylocentrotus purpuratus ; 3E-017	118101356 ; Gallus gallus ; 3E-015	91091524 ; Tribolium castaneum ; 9E-015	13624655 ; Leucophaea maderae ; 0.00000000000001
91469	Rhod_b_Peptidecluster	0	71979789 ; Gallus gallus ; 3E-065	57753890 ; Coturnix japonica ; 5E-065	77736643 ; Gallus gallus ; 2E-064	45383432 ; Gallus gallus ; 2E-064	14279165 ; Homo sapiens ; 5E-064
74734	Rhod_b_Peptidecluster_PK1-PK2	0	118087667 ; Gallus gallus ; 1E-068	149023368 ; Rattus norvegicus ; 7E-067	27805899 ; Bos taurus ; 2E-066	33112416 ; Rattus norvegicus ; 4E-066	126304373 ; Monodelphis domestica ; 4E-066
67572	Rhod_b_Peptidecluster_basal	4	32474851 ; Rhodopirellula baltica SH 1 ; 7E-067	88711252 ; Flavobacteriales bacterium HTCC2170 ; 6E-066	149178918 ; Planctomyces maris DSM 8797 ; 8E-064	72115948 ; Strongylocentrotus purpuratus ; 2E-062	5733822 ; Typhlonectes natans ; 7E-057
83095	Rhod_b_Peptidecluster	0	122891187 ; Danio rerio ; 1E-057	125815676 ; Danio rerio ; 2E-057	13027438 ; Rattus norvegicus ; 1E-056	119894045 ; Bos taurus ; 2E-056	125816388 ; Danio rerio ; 2E-056
100495	Rhod_b_Peptidecluster_basal	1	#N/A	#N/A	#N/A	#N/A	#N/A
243841	Rhod_b_Peptidecluster	0	148839337 ; Takifugu rubripes ; 3E-051	157311705 ; Danio rerio ; 5E-049	119894045 ; Bos taurus ; 2E-048	156230274 ; Danio rerio ; 2E-048	77736643 ; Gallus gallus ; 5E-048
243849	Rhod_b_Peptidecluster	0	118403738 ; Xenopus tropicalis ; 2E-048	62647370 ; Rattus norvegicus ; 3E-048	148666359 ; Mus musculus ; 3E-048	38016150 ; Rattus norvegicus ; 2E-047	47117904 ; Homo sapiens ; 2E-047
91415	Rhod_b_Peptidecluster_exp_1	5	115292718 ; Aedes aegypti ; 8E-050	134031934 ; Tribolium castaneum ; 1E-049	134031970 ; Tribolium castaneum ; 3E-048	115292720 ; Aedes aegypti ; 1E-047	27656949 ; Drosophila melanogaster ; 1E-047
96287	Rhod_b_Peptidecluster	0	31981539 ; Mus musculus ; 2E-018	15281398 ; Mus musculus ; 2E-018	14279167 ; Mus musculus ; 4E-018	13027438 ; Rattus norvegicus ; 6E-018	114594346 ; Pan troglodytes ; 1E-017
217145	Rhod_b_Peptidecluster_basal	0	82933096 ; Mus musculus ; 2E-056	73953386 ; Canis lupus familiaris ; 2E-056	71979789 ; Gallus gallus ; 9E-056	57753890 ; Coturnix japonica ; 1E-055	109089531 ; Macaca mulatta ; 2E-055
202771	Rhod_b_Peptidecluster	1	119894045 ; Bos taurus ; 1E-044	156407976 ; Nematostella vectensis ; 2E-044	31981539 ; Mus musculus ; 3E-044	148839337 ; Takifugu rubripes ; 4E-044	14279167 ; Mus musculus ; 6E-044
91288	Rhod_b_Peptidecluster	0	59709485 ; Gallus gallus ; 1E-068	118101356 ; Gallus gallus ; 2E-068	87299594 ; Danio rerio ; 9E-065	126273376 ; Monodelphis domestica ; 5E-063	69217958 ; Salmo salar ; 2E-062
95277	Rhod_b_Peptidecluster_basal	5	78706638 ; Drosophila melanogaster ; 1E-017	157016608 ; Anopheles gambiae str. PEST ; 1E-016	39598904 ; Anopheles gambiae ; 5E-016	157136087 ; Aedes aegypti ; 1E-015	112983286 ; Bombyx mori ; 2E-015
138073	Rhod_b_Peptidecluster_PK1-PK2	0	47223234 ; Tetraodon nigroviridis ; 2E-056	125804542 ; Danio rerio ; 2E-052	149023368 ; Rattus norvegicus ; 2E-051	118087667 ; Gallus gallus ; 2E-051	33112424 ; Mus musculus ; 4E-051
95859	Rhod_b_Peptidecluster_basal	1	118095167 ; Gallus gallus ; 0.000000002	88771691 ; Spodoptera littoralis ; 0.000000004	83288329 ; Rattus norvegicus ; 0.000000005	149052674 ; Rattus norvegicus ; 0.000000005	31543324 ; Rattus norvegicus ; 0.000000005
221505	Rhod_b_Peptidecluster	0	126330728 ; Monodelphis domestica ; 2E-032	50746723 ; Gallus gallus ; 9E-031	38016150 ; Rattus norvegicus ; 1E-030	119893483 ; Bos taurus ; 1E-030	148666359 ; Mus musculus ; 1E-030
105609	Rhod_b_Peptidecluster	0	#N/A	#N/A	#N/A	#N/A	#N/A
59315	Rhod_b_Peptidecluster	0	398423 ; Rattus sp. ; 4E-066	6980990 ; Rattus norvegicus ; 4E-066	74007153 ; Canis lupus familiaris ; 7E-066	119920554 ; Bos taurus ; 8E-066	149744354 ; Equus caballus ; 8E-066
93143	Rhod_b_Peptidecluster_basal	0	118097781 ; Gallus gallus ; 2E-022	125813094 ; Danio rerio ; 2E-021	126330822 ; Monodelphis domestica ; 4E-019	125830578 ; Danio rerio ; 1E-018	126334498 ; Monodelphis domestica ; 2E-018
94147	Rhod_b_Peptidecluster_basal	5	45553451 ; Drosophila melanogaster ; 1E-040	134031934 ; Tribolium castaneum ; 2E-040	27656951 ; Drosophila melanogaster ; 3E-040	60328185 ; Manduca sexta ; 9E-040	115292720 ; Aedes aegypti ; 1E-039
252736	Rhod_b_Peptidecluster	4	84095064 ; Octopus vulgaris ; 1E-052	78098578 ; Periplaneta americana ; 4E-050	33391248 ; Periplaneta americana ; 4E-050	82754178 ; Eublepharis macularius ; 1E-049	38349490 ; Anopheles gambiae ; 2E-048
92877	Rhod_b_Peptidecluster_basal	0	57753890 ; Coturnix japonica ; 3E-052	126272276 ; Monodelphis domestica ; 3E-052	14279165 ; Homo sapiens ; 7E-052	16604258 ; Homo sapiens ; 1E-051	147903191 ; Danio rerio ; 1E-051
226743	Rhod_b_Peptidecluster_PK1-PK2	0	118087667 ; Gallus gallus ; 5E-079	33112424 ; Mus musculus ; 2E-078	31542917 ; Mus musculus ; 3E-078	149640923 ; Ornithorhynchus anatinus ; 1E-077	126304373 ; Monodelphis domestica ; 2E-077
85972	Rhod_b_Peptidecluster	0	57753890 ; Coturnix japonica ; 4E-039	45383432 ; Gallus gallus ; 6E-039	71979789 ; Gallus gallus ; 6E-039	126330822 ; Monodelphis domestica ; 1E-037	125816388 ; Danio rerio ; 1E-037
248401	Rhod_b_Peptidecluster	1	134031978 ; Tribolium castaneum ; 4E-036	447224 ; Homo sapiens ; 9E-036	146334859 ; Taricha granulosa ; 1E-035	4557345 ; Homo sapiens ; 1E-035	118764566 ; Cynops pyrrhogaster ; 1E-035
79354	Rhod_b_Peptidecluster_basal	3	115613049 ; Strongylocentrotus purpuratus ; 4E-045	62148940 ; Octopus vulgaris ; 7E-030	125803086 ; Danio rerio ; 3E-029	156408660 ; Nematostella vectensis ; 3E-029	120300948 ; Danio rerio ; 3E-029
91972	Rhod_b_Peptidecluster	0	67624872 ; Dicentrarchus labrax ; 3E-078	5733822 ; Typhlonectes natans ; 6E-078	82754178 ; Eublepharis macularius ; 3E-076	76880403 ; Tetraodon nigroviridis ; 3E-076	147901685 ; Danio rerio ; 3E-076
107077	Rhod_b_Peptidecluster_exp_1	5	115292720 ; Aedes aegypti ; 4E-045	60328185 ; Manduca sexta ; 7E-042	27656949 ; Drosophila melanogaster ; 5E-041	115292718 ; Aedes aegypti ; 6E-041	45550784 ; Drosophila melanogaster ; 7E-041
103330	Rhod_b_Peptidecluster_basal	0	#N/A	#N/A	#N/A	#N/A	#N/A
105826	Rhod_b_Peptidecluster	0	#N/A	#N/A	#N/A	#N/A	#N/A
247857	Rhod_b_Peptidecluster	0	119894045 ; Bos taurus ; 2E-060	77736643 ; Gallus gallus ; 1E-058	14279165 ; Homo sapiens ; 2E-058	13878604 ; Homo sapiens ; 3E-058	16604258 ; Homo sapiens ; 3E-058
92223	Rhod_b_Peptidecluster_PK1-PK2	0	33112430 ; Mus musculus ; 8E-061	47223234 ; Tetraodon nigroviridis ; 1E-060	118087667 ; Gallus gallus ; 1E-060	20376822 ; Rattus norvegicus ; 1E-060	149023368 ; Rattus norvegicus ; 2E-060
207927	Rhod_b_Peptidecluster_PK1-PK2	0	118087667 ; Gallus gallus ; 2E-068	149023368 ; Rattus norvegicus ; 8E-068	33112424 ; Mus musculus ; 7E-067	20376824 ; Rattus norvegicus ; 9E-067	33112416 ; Rattus norvegicus ; 9E-067
85775	Rhod_b_Peptidecluster_basal	0	120300948 ; Danio rerio ; 3E-092	37704011 ; Mus musculus ; 4E-091	42821120 ; Mus musculus ; 4E-091	148694394 ; Mus musculus ; 5E-091	148694395 ; Mus musculus ; 5E-091
86359	Rhod_b_Peptidecluster	0	47219834 ; Tetraodon nigroviridis ; 4E-028	47219834 ; Tetraodon nigroviridis ; 2E-019	148725941 ; Danio rerio ; 5E-019	125816388 ; Danio rerio ; 5E-019	14279165 ; Homo sapiens ; 2E-018
96729	Rhod_b_Peptidecluster	0	13027438 ; Rattus norvegicus ; 6E-051	149038731 ; Rattus norvegicus ; 9E-051	11560125 ; Rattus norvegicus ; 1E-050	148700192 ; Mus musculus ; 1E-050	82933096 ; Mus musculus ; 1E-050
146831	Rhod_b_Peptidecluster	2	134031978 ; Tribolium castaneum ; 3E-038	125819117 ; Danio rerio ; 4E-038	125806948 ; Danio rerio ; 4E-038	156555742 ; Nasonia vitripennis ; 4E-038	33578089 ; Rana catesbeiana ; 5E-038
87001	Rhod_b_Peptidecluster_basal	0	114631835 ; Pan troglodytes ; 8E-034	55953085 ; Homo sapiens ; 9E-034	32165518 ; Homo sapiens ; 2E-033	56805519 ; Homo sapiens ; 2E-033	114631837 ; Pan troglodytes ; 9E-033
75205	Rhod_b_Peptidecluster_exp_1	5	115292720 ; Aedes aegypti ; 3E-036	60328185 ; Manduca sexta ; 2E-032	134031934 ; Tribolium castaneum ; 1E-031	27656949 ; Drosophila melanogaster ; 6E-031	45550784 ; Drosophila melanogaster ; 8E-031
118983	Rhod_b_Peptidecluster	0	118097781 ; Gallus gallus ; 1E-043	126334498 ; Monodelphis domestica ; 7E-041	125813094 ; Danio rerio ; 5E-040	125803144 ; Danio rerio ; 4E-039	125803140 ; Danio rerio ; 6E-039
66226	Rhod_b_Peptidecluster_basal	0	148839337 ; Takifugu rubripes ; 4E-041	119894045 ; Bos taurus ; 6E-040	157311705 ; Danio rerio ; 5E-039	114594348 ; Pan troglodytes ; 6E-039	114594346 ; Pan troglodytes ; 6E-039
118508	Rhod_b_Peptidecluster_PK1-PK2	0	122891390 ; Danio rerio ; 5E-102	113679255 ; Danio rerio ; 5E-102	147905332 ; Xenopus laevis ; 2E-100	122891390 ; Danio rerio ; 3E-100	113679255 ; Danio rerio ; 3E-100
87910	Rhod_b_Peptidecluster_PK1-PK2	0	33112430 ; Mus musculus ; 6E-067	20376822 ; Rattus norvegicus ; 6E-067	40254343 ; Mus musculus ; 1E-066	114680839 ; Pan troglodytes ; 3E-066	21426829 ; Homo sapiens ; 3E-066
74637	Rhod_b_Peptidecluster_basal	0	119893483 ; Bos taurus ; 2E-086	47117904 ; Homo sapiens ; 2E-085	114595872 ; Pan troglodytes ; 6E-085	47216066 ; Tetraodon nigroviridis ; 7E-085	38016137 ; Homo sapiens ; 1E-084
84872	Rhod_b_Peptidecluster_exp_1	5	115292720 ; Aedes aegypti ; 2E-042	134031934 ; Tribolium castaneum ; 1E-040	27656949 ; Drosophila melanogaster ; 4E-040	60328185 ; Manduca sexta ; 4E-040	45550784 ; Drosophila melanogaster ; 5E-040
155652	Rhod_b_Peptidecluster	0	148233366 ; Xenopus laevis ; 2E-060	83921631 ; Sus scrofa ; 6E-059	157278423 ; Oryzias latipes ; 8E-059	55639883 ; Pan troglodytes ; 9E-059	45383870 ; Gallus gallus ; 1E-058
239048	Rhod_b_Peptidecluster_basal	0	119894045 ; Bos taurus ; 4E-058	13027438 ; Rattus norvegicus ; 5E-057	15281398 ; Mus musculus ; 1E-056	31981539 ; Mus musculus ; 4E-056	77736643 ; Gallus gallus ; 7E-056
90316	Rhod_b_Peptidecluster_PK1-PK2	0	14575528 ; Homo sapiens ; 0	148665419 ; Mus musculus ; 0	109493385 ; Rattus norvegicus ; 0	149060658 ; Rattus norvegicus ; 0	148665417 ; Mus musculus ; 0
124803	Rhod_b_Peptidecluster_basal	2	156369847 ; Nematostella vectensis ; 2E-180	115704783 ; Strongylocentrotus purpuratus ; 2E-169	68357526 ; Danio rerio ; 2E-168	125815627 ; Danio rerio ; 7E-151	148726327 ; Danio rerio ; 5E-150
219539	Rhod_b_Peptidecluster	3	91091594 ; Tribolium castaneum ; 3E-045	156550803 ; Nasonia vitripennis ; 2E-043	157133569 ; Aedes aegypti ; 5E-042	16754689 ; Mus musculus ; 2E-041	31543326 ; Mus musculus ; 2E-041
106307	Rhod_b_Peptidecluster_basal	4	#N/A	#N/A	#N/A	#N/A	#N/A
90315	Rhod_b_Peptidecluster_PK1-PK2	0	118087667 ; Gallus gallus ; 6E-079	149023368 ; Rattus norvegicus ; 6E-078	27805899 ; Bos taurus ; 7E-078	126304373 ; Monodelphis domestica ; 8E-078	47223234 ; Tetraodon nigroviridis ; 3E-077
222430	Rhod_b_Peptidecluster	2	156407976 ; Nematostella vectensis ; 6E-040	77736643 ; Gallus gallus ; 3E-039	156393732 ; Nematostella vectensis ; 3E-039	31981539 ; Mus musculus ; 6E-039	15281398 ; Mus musculus ; 1E-038
202890	Rhod_b_Peptidecluster	0	119894045 ; Bos taurus ; 3E-069	157311705 ; Danio rerio ; 3E-068	156230274 ; Danio rerio ; 8E-068	14279165 ; Homo sapiens ; 3E-067	4758820 ; Homo sapiens ; 4E-067
91974	Rhod_b_Peptidecluster	0	5733822 ; Typhlonectes natans ; 4E-081	67624872 ; Dicentrarchus labrax ; 3E-075	11993050 ; Rana catesbeiana ; 2E-074	148227062 ; Xenopus laevis ; 2E-074	33316064 ; Petromyzon marinus ; 2E-074
90683	Rhod_b_Peptidecluster_PK1-PK2	0	27807153 ; Bos taurus ; 5E-080	21327025 ; Homo sapiens ; 9E-080	20373179 ; Homo sapiens ; 9E-080	114577824 ; Pan troglodytes ; 1E-079	114577826 ; Pan troglodytes ; 2E-079
67610	Rhod_b_Peptidecluster	0	67624872 ; Dicentrarchus labrax ; 2E-047	5733822 ; Typhlonectes natans ; 6E-046	37359718 ; Oryzias latipes ; 1E-045	82754178 ; Eublepharis macularius ; 2E-045	148227062 ; Xenopus laevis ; 3E-045
66118	Rhod_b_Peptidecluster	0	157311705 ; Danio rerio ; 8E-054	156230274 ; Danio rerio ; 2E-053	148839337 ; Takifugu rubripes ; 1E-051	77736643 ; Gallus gallus ; 3E-051	119894045 ; Bos taurus ; 3E-050
216420	Rhod_b_Peptidecluster_basal	0	114631837 ; Pan troglodytes ; 7E-037	55663328 ; Homo sapiens ; 8E-037	76674076 ; Bos taurus ; 4E-036	73998284 ; Canis lupus familiaris ; 8E-036	32306532 ; Mus musculus ; 3E-035
68255	Rhod_b_Peptidecluster	3	157125494 ; Aedes aegypti ; 1E-028	118779356 ; Anopheles gambiae str. PEST ; 3E-028	118779355 ; Anopheles gambiae str. PEST ; 3E-028	45383432 ; Gallus gallus ; 4E-028	71979789 ; Gallus gallus ; 4E-028
97618	Rhod_b_Peptidecluster_exp_1	5	115292718 ; Aedes aegypti ; 2E-045	134031934 ; Tribolium castaneum ; 3E-045	60328183 ; Manduca sexta ; 9E-045	60328185 ; Manduca sexta ; 2E-043	115292720 ; Aedes aegypti ; 4E-043
90973	Rhod_basal	2	87239682 ; Gallus gallus ; 0.000000000002	157111351 ; Aedes aegypti ; 0.000000000004	110619782 ; Octodon lunatus ; 0.000000000007	125772997 ; Drosophila pseudoobscura ; 0.00000000001	33239360 ; Mus musculus ; 0.00000000001
245647	Rhod_basal	2	91082679 ; Tribolium castaneum ; 8E-062	47216066 ; Tetraodon nigroviridis ; 6E-043	119893483 ; Bos taurus ; 1E-039	50746723 ; Gallus gallus ; 2E-039	39583080 ; Caenorhabditis briggsae ; 4E-039
99222	Rhod_basal	5	115940872 ; Strongylocentrotus purpuratus ; 7E-027	115616432 ; Strongylocentrotus purpuratus ; 7E-023	72014875 ; Strongylocentrotus purpuratus ; 1E-022	72008124 ; Strongylocentrotus purpuratus ; 2E-022	91080305 ; Tribolium castaneum ; 2E-022
238944	Rhod_basal	0	4585668 ; Anguilla anguilla ; 1E-028	1351896 ; Xenopus laevis ; 2E-028	148224730 ; Xenopus laevis ; 2E-028	47223409 ; Tetraodon nigroviridis ; 1E-026	148236657 ; Xenopus laevis ; 1E-026
86949	Rhod_basal	4	147904876 ; Xenopus laevis ; 2E-033	157016998 ; Anopheles gambiae str. PEST ; 2E-030	156555630 ; Nasonia vitripennis ; 3E-030	157123882 ; Aedes aegypti ; 2E-029	89897061 ; Desulfitobacterium hafniense Y51 ; 5E-028
96452	Rhod_basal	5	91080305 ; Tribolium castaneum ; 9E-016	72014875 ; Strongylocentrotus purpuratus ; 4E-015	156549172 ; Nasonia vitripennis ; 5E-015	156383910 ; Nematostella vectensis ; 0.00000000000001	156387824 ; Nematostella vectensis ; 0.00000000000001
218253	Rhod_basal	1	91082679 ; Tribolium castaneum ; 5E-036	119893483 ; Bos taurus ; 9E-034	38016150 ; Rattus norvegicus ; 8E-033	118403738 ; Xenopus tropicalis ; 9E-033	38016137 ; Homo sapiens ; 1E-032
78581	Rhod_basal	2	3493641 ; Sphoeroides nephelus ; 0.0000000000003	50729860 ; Gallus gallus ; 0.0000000000004	3024254 ; Mizuhopecten yessoensis ; 0.000000000003	3717950 ; Rhipicephalus microplus ; 0.000000000006	68052355 ; Danio rerio ; 0.000000000006
207523	Rhod_basal	3	47228936 ; Tetraodon nigroviridis ; 4E-064	125834112 ; Danio rerio ; 6E-061	156372894 ; Nematostella vectensis ; 2E-045	156386206 ; Nematostella vectensis ; 2E-040	156408415 ; Nematostella vectensis ; 2E-039
210042	Rhod_basal	0	125835949 ; Danio rerio ; 3E-064	125851194 ; Danio rerio ; 2E-061	149410989 ; Ornithorhynchus anatinus ; 5E-056	126342505 ; Monodelphis domestica ; 6E-052	47205254 ; Tetraodon nigroviridis ; 4E-046
210266	Rhod_basal	3	91082679 ; Tribolium castaneum ; 2E-055	115676822 ; Strongylocentrotus purpuratus ; 4E-042	147906951 ; Xenopus laevis ; 2E-038	39583080 ; Caenorhabditis briggsae ; 8E-038	47227428 ; Tetraodon nigroviridis ; 7E-037
97128	Rhod_basal	4	156391931 ; Nematostella vectensis ; 0.000000000001	11191768 ; Micropotamogale lamottei ; 0.000000000002	35187403 ; Helisoma trivolvis ; 0.00000000001	156401003 ; Nematostella vectensis ; 0.0000000002	39591067 ; Caenorhabditis briggsae ; 0.0000000003
100970	Rhod_basal	0	#N/A	#N/A	#N/A	#N/A	#N/A
99233	Rhod_basal	3	156397046 ; Nematostella vectensis ; 9E-015	156373745 ; Nematostella vectensis ; 9E-015	156399620 ; Nematostella vectensis ; 0.00000000003	126321667 ; Monodelphis domestica ; 0.00000000005	126632438 ; Danio rerio ; 0.00000000008
99245	Rhod_basal	2	156397046 ; Nematostella vectensis ; 4E-026	156373745 ; Nematostella vectensis ; 1E-015	47215988 ; Tetraodon nigroviridis ; 2E-015	68355670 ; Danio rerio ; 4E-015	47219840 ; Tetraodon nigroviridis ; 5E-015
99793	Rhod_basal	2	91082679 ; Tribolium castaneum ; 6E-032	115676822 ; Strongylocentrotus purpuratus ; 6E-029	149634419 ; Ornithorhynchus anatinus ; 1E-026	47224013 ; Tetraodon nigroviridis ; 3E-024	113205946 ; Sus scrofa ; 6E-024
99240	Rhod_basal	2	156397046 ; Nematostella vectensis ; 6E-022	156373745 ; Nematostella vectensis ; 0.0000000000004	47215988 ; Tetraodon nigroviridis ; 0.000000000001	47210150 ; Tetraodon nigroviridis ; 0.00000000001	47198486 ; Tetraodon nigroviridis ; 0.00000000002
86259	Rhod_basal	5	72008124 ; Strongylocentrotus purpuratus ; 6E-017	115704848 ; Strongylocentrotus purpuratus ; 9E-017	115621248 ; Strongylocentrotus purpuratus ; 2E-016	115616432 ; Strongylocentrotus purpuratus ; 5E-016	115663254 ; Strongylocentrotus purpuratus ; 1E-015
66653	Rhod_basal	0	55635541 ; Pan troglodytes ; 5E-019	56403821 ; Pongo pygmaeus ; 1E-018	30584635 ; synthetic construct ; 1E-018	7690036 ; Homo sapiens ; 2E-018	119589141 ; Homo sapiens ; 2E-018
95278	Rhod_basal	5	37788294 ; Drosophila melanogaster ; 1E-017	85857470 ; Drosophila melanogaster ; 2E-017	78706638 ; Drosophila melanogaster ; 2E-017	125978082 ; Drosophila pseudoobscura ; 2E-016	157111077 ; Aedes aegypti ; 2E-016
122916	Rhod_basal	2	3024254 ; Mizuhopecten yessoensis ; 1E-021	156391090 ; Nematostella vectensis ; 5E-021	125804303 ; Danio rerio ; 7E-021	119888905 ; Bos taurus ; 1E-020	47207357 ; Tetraodon nigroviridis ; 1E-020
86258	Rhod_basal	5	115616432 ; Strongylocentrotus purpuratus ; 3E-023	72008809 ; Strongylocentrotus purpuratus ; 1E-020	115698861 ; Strongylocentrotus purpuratus ; 3E-020	72053260 ; Strongylocentrotus purpuratus ; 3E-020	72008124 ; Strongylocentrotus purpuratus ; 5E-020
122082	Rhod_basal	2	3493641 ; Sphoeroides nephelus ; 0.0000000000007	3024254 ; Mizuhopecten yessoensis ; 0.000000000006	157201141 ; Oreochromis mossambicus ; 0.00000000002	157201143 ; Oreochromis mossambicus ; 0.00000000002	39591067 ; Caenorhabditis briggsae ; 0.00000000004
122583	Rhod_basal	0	149636211 ; Ornithorhynchus anatinus ; 4E-041	126306327 ; Monodelphis domestica ; 1E-040	116004349 ; Bos taurus ; 2E-040	109019389 ; Macaca mulatta ; 2E-040	73961399 ; Canis lupus familiaris ; 4E-040
70160	Rhod_basal	5	78706638 ; Drosophila melanogaster ; 3E-023	157016606 ; Anopheles gambiae str. PEST ; 9E-020	39598904 ; Anopheles gambiae ; 1E-019	157016608 ; Anopheles gambiae str. PEST ; 2E-019	37788294 ; Drosophila melanogaster ; 8E-019
226375	Rhod_basal	0	2062423 ; Mus musculus ; 2E-029	6981588 ; Rattus norvegicus ; 3E-029	8101115 ; Mus musculus ; 8E-029	149052117 ; Rattus norvegicus ; 1E-028	2851434 ; Mus musculus ; 1E-028
117802	Rhod_basal	2	156373745 ; Nematostella vectensis ; 2E-016	126632438 ; Danio rerio ; 0.00000000000003	125816491 ; Danio rerio ; 0.00000000000005	156397046 ; Nematostella vectensis ; 0.0000000000001	47215988 ; Tetraodon nigroviridis ; 0.0000000000003
239876	Rhod_basal	0	148227892 ; Xenopus laevis ; 1E-029	71896409 ; Gallus gallus ; 2E-028	431095 ; Homo sapiens ; 3E-027	68387357 ; Danio rerio ; 3E-027	4557865 ; Homo sapiens ; 3E-027
121525	Rhod_basal	2	115675626 ; Strongylocentrotus purpuratus ; 7E-032	156376514 ; Nematostella vectensis ; 0.00000000000009	6678954 ; Mus musculus ; 0.0000000000002	126342454 ; Monodelphis domestica ; 0.0000000000008	10567524 ; Rattus norvegicus ; 0.0000000000009
239412	Rhod_basal	0	68386866 ; Danio rerio ; 9E-023	118091914 ; Gallus gallus ; 1E-022	40241258 ; Scyliorhinus canicula ; 2E-022	18597350 ; Rattus norvegicus ; 3E-022	6446422 ; Carassius auratus ; 3E-022
129536	Rhod_basal	1	156397046 ; Nematostella vectensis ; 9E-017	88900453 ; Danio rerio ; 2E-015	118341487 ; Danio rerio ; 2E-015	125630639 ; Gallus gallus ; 0.00000000000009	47210150 ; Tetraodon nigroviridis ; 0.0000000000001
112285	Rhod_basal	1	157278585 ; Oryzias latipes ; 0.0000000002	47224178 ; Tetraodon nigroviridis ; 0.0000000003	76880403 ; Tetraodon nigroviridis ; 0.0000000003	156537325 ; Nasonia vitripennis ; 0.0000000005	37359718 ; Oryzias latipes ; 0.0000000005
86591	Rhod_basal	1	115638594 ; Strongylocentrotus purpuratus ; 2E-050	68362530 ; Danio rerio ; 1E-042	125829811 ; Danio rerio ; 9E-042	73959929 ; Canis lupus familiaris ; 9E-039	66267658 ; Homo sapiens ; 2E-038
81603	Rhod_basal	1	18859129 ; Danio rerio ; 6E-015	18859131 ; Danio rerio ; 0.00000000000002	156372522 ; Nematostella vectensis ; 0.0000000000001	61854048 ; Bos taurus ; 0.0000000000003	110665703 ; Mus musculus ; 0.0000000000005
86257	Rhod_basal	5	115616432 ; Strongylocentrotus purpuratus ; 8E-020	72053260 ; Strongylocentrotus purpuratus ; 2E-019	72008124 ; Strongylocentrotus purpuratus ; 3E-019	115610694 ; Strongylocentrotus purpuratus ; 1E-018	72008809 ; Strongylocentrotus purpuratus ; 2E-018
124347	Rhod_basal	2	115638594 ; Strongylocentrotus purpuratus ; 2E-033	136255640 ; Danio rerio ; 6E-032	26788019 ; Danio rerio ; 1E-031	156372894 ; Nematostella vectensis ; 1E-031	126306327 ; Monodelphis domestica ; 2E-030
118462	Rhod_basal	2	125851194 ; Danio rerio ; 1E-039	156356198 ; Nematostella vectensis ; 6E-038	156399620 ; Nematostella vectensis ; 1E-037	125835949 ; Danio rerio ; 2E-037	116004349 ; Bos taurus ; 2E-037
87417	Rhod_basal	5	156403616 ; Nematostella vectensis ; 2E-035	156383910 ; Nematostella vectensis ; 5E-035	156322081 ; Nematostella vectensis ; 1E-034	156387824 ; Nematostella vectensis ; 3E-034	115757341 ; Strongylocentrotus purpuratus ; 1E-030
87031	Rhod_basal	5	134031934 ; Tribolium castaneum ; 0.00000000000003	115292720 ; Aedes aegypti ; 0.00000000000003	60328185 ; Manduca sexta ; 0.000000000002	156548894 ; Nasonia vitripennis ; 0.000000000007	27656949 ; Drosophila melanogaster ; 0.00000000003
84159	Rhod_basal	5	72008124 ; Strongylocentrotus purpuratus ; 6E-029	115616432 ; Strongylocentrotus purpuratus ; 1E-028	115621248 ; Strongylocentrotus purpuratus ; 2E-027	72126121 ; Strongylocentrotus purpuratus ; 2E-025	115698861 ; Strongylocentrotus purpuratus ; 6E-023
92292	Rhod_basal	5	156394515 ; Nematostella vectensis ; 5E-032	72105109 ; Strongylocentrotus purpuratus ; 5E-028	115739543 ; Strongylocentrotus purpuratus ; 7E-028	72105111 ; Strongylocentrotus purpuratus ; 1E-027	156372494 ; Nematostella vectensis ; 1E-025
67288	Rhod_basal	5	14028711 ; Periplaneta americana ; 0.0000000000004	72130035 ; Strongylocentrotus purpuratus ; 0.0000000000008	118782157 ; Anopheles gambiae str. PEST ; 0.000000000001	72004722 ; Strongylocentrotus purpuratus ; 0.000000000001	116875698 ; Drosophila melanogaster ; 0.000000000003
96450	Rhod_basal	3	72008126 ; Strongylocentrotus purpuratus ; 1E-023	91080305 ; Tribolium castaneum ; 7E-023	72014875 ; Strongylocentrotus purpuratus ; 2E-022	109132609 ; Macaca mulatta ; 5E-022	111494189 ; Homo sapiens ; 1E-021
77391	Rhod_basal	1	149636058 ; Ornithorhynchus anatinus ; 0.00000000004	72157660 ; Strongylocentrotus purpuratus ; 0.00000000006	27806597 ; Bos taurus ; 0.0000000001	125833167 ; Danio rerio ; 0.0000000001	2584737 ; Catostomus commersonii ; 0.0000000002
72536	Rhod_basal	5	72126121 ; Strongylocentrotus purpuratus ; 9E-021	115669125 ; Strongylocentrotus purpuratus ; 9E-018	115940872 ; Strongylocentrotus purpuratus ; 1E-017	72142053 ; Strongylocentrotus purpuratus ; 8E-017	72050558 ; Strongylocentrotus purpuratus ; 8E-017
92611	Rhod_basal	4	115956001 ; Strongylocentrotus purpuratus ; 0.0000000000001	115653087 ; Strongylocentrotus purpuratus ; 0.0000000000001	115669125 ; Strongylocentrotus purpuratus ; 0.000000000002	115940872 ; Strongylocentrotus purpuratus ; 0.000000000003	83415148 ; Danio rerio ; 0.000000000003
239391	Rhod_basal	0	125853098 ; Danio rerio ; 2E-027	40241258 ; Scyliorhinus canicula ; 8E-027	68386866 ; Danio rerio ; 2E-026	4585668 ; Anguilla anguilla ; 2E-026	6446422 ; Carassius auratus ; 4E-026
67286	Rhod_basal	0	47223876 ; Tetraodon nigroviridis ; 0.00000000001	68386866 ; Danio rerio ; 0.0000000002	6446422 ; Carassius auratus ; 0.0000000002	6446420 ; Carassius auratus ; 0.0000000004	16945894 ; Takifugu rubripes ; 0.0000000005
81576	Rhod_basal	5	72012713 ; Strongylocentrotus purpuratus ; 2E-021	91080305 ; Tribolium castaneum ; 3E-021	115616432 ; Strongylocentrotus purpuratus ; 4E-021	72014875 ; Strongylocentrotus purpuratus ; 9E-021	72043009 ; Strongylocentrotus purpuratus ; 1E-020
82820	Rhod_basal	1	156392453 ; Nematostella vectensis ; 5E-015	69217958 ; Salmo salar ; 0.000000000007	118097268 ; Gallus gallus ; 0.00000000001	69218028 ; Tetraodon nigroviridis ; 0.00000000003	24745974 ; Hyla japonica ; 0.00000000003
121601	Rhod_basal	5	115653087 ; Strongylocentrotus purpuratus ; 2E-027	115956001 ; Strongylocentrotus purpuratus ; 2E-027	115940872 ; Strongylocentrotus purpuratus ; 3E-026	115669125 ; Strongylocentrotus purpuratus ; 3E-026	72136161 ; Strongylocentrotus purpuratus ; 7E-026
83924	Rhod_basal	5	21483274 ; Drosophila melanogaster ; 2E-015	17861614 ; Drosophila melanogaster ; 2E-015	24657582 ; Drosophila melanogaster ; 2E-015	156347675 ; Nematostella vectensis ; 4E-015	125977196 ; Drosophila pseudoobscura ; 7E-015
84868	Rhod_basal	1	115638594 ; Strongylocentrotus purpuratus ; 2E-049	68362530 ; Danio rerio ; 2E-033	125829811 ; Danio rerio ; 7E-030	125818093 ; Danio rerio ; 2E-029	26788019 ; Danio rerio ; 2E-029
74698	Rhod_basal	0	4585668 ; Anguilla anguilla ; 3E-016	40241258 ; Scyliorhinus canicula ; 0.00000000000006	47223409 ; Tetraodon nigroviridis ; 0.0000000000005	125853098 ; Danio rerio ; 0.0000000000005	31746493 ; Carassius auratus ; 0.000000000004
86254	Rhod_basal	5	115616432 ; Strongylocentrotus purpuratus ; 1E-022	72008124 ; Strongylocentrotus purpuratus ; 2E-020	115665203 ; Strongylocentrotus purpuratus ; 2E-019	115947309 ; Strongylocentrotus purpuratus ; 5E-019	72008809 ; Strongylocentrotus purpuratus ; 9E-019
157800	Rhod_basal	0	125835949 ; Danio rerio ; 3E-064	125851194 ; Danio rerio ; 2E-061	149410989 ; Ornithorhynchus anatinus ; 8E-056	126342505 ; Monodelphis domestica ; 2E-051	47225323 ; Tetraodon nigroviridis ; 4E-046
109483	Rhod_basal	3	156373745 ; Nematostella vectensis ; 2E-015	156373745 ; Nematostella vectensis ; 4E-015	156397046 ; Nematostella vectensis ; 0.000000000002	126632438 ; Danio rerio ; 0.000000000002	125816491 ; Danio rerio ; 0.000000000004
86999	Rhod_basal	0	55953085 ; Homo sapiens ; 3E-033	114631835 ; Pan troglodytes ; 3E-033	32165518 ; Homo sapiens ; 7E-033	56805519 ; Homo sapiens ; 8E-033	76674076 ; Bos taurus ; 1E-032
83803	Rhod_basal	0	32306530 ; Mus musculus ; 8E-023	57112753 ; Canis lupus familiaris ; 1E-022	149060109 ; Rattus norvegicus ; 7E-022	32401461 ; Rattus norvegicus ; 7E-022	118095417 ; Gallus gallus ; 8E-022
91188	Rhod_c_SOG_basal	2	115918018 ; Strongylocentrotus purpuratus ; 8E-045	115911462 ; Strongylocentrotus purpuratus ; 1E-044	73987588 ; Canis lupus familiaris ; 4E-038	16716571 ; Mus musculus ; 8E-038	113205946 ; Sus scrofa ; 1E-037
219428	Rhod_c_SOG_basal	0	20302609 ; Carassius auratus ; 5E-029	16945894 ; Takifugu rubripes ; 1E-028	46451435 ; Astatotilapia burtoni ; 6E-027	149571655 ; Ornithorhynchus anatinus ; 2E-026	25990354 ; Carassius auratus ; 4E-026
67298	Rhod_c_CHEM	0	148224730 ; Xenopus laevis ; 1E-022	1351896 ; Xenopus laevis ; 2E-022	148236657 ; Xenopus laevis ; 2E-021	4585668 ; Anguilla anguilla ; 7E-021	47223409 ; Tetraodon nigroviridis ; 7E-019
67291	Rhod_c_CHEM	1	1351896 ; Xenopus laevis ; 4E-022	148224730 ; Xenopus laevis ; 5E-022	148236657 ; Xenopus laevis ; 1E-020	14028711 ; Periplaneta americana ; 4E-020	4585668 ; Anguilla anguilla ; 4E-020
247926	Rhod_c_SOG	0	47217452 ; Tetraodon nigroviridis ; 3E-022	68387357 ; Danio rerio ; 5E-022	149734178 ; Equus caballus ; 8E-022	125813480 ; Danio rerio ; 9E-022	16945894 ; Takifugu rubripes ; 1E-021
157499	Rhod_c_SOG_exp_2	0	73959688 ; Canis lupus familiaris ; 2E-063	76652419 ; Bos taurus ; 2E-063	401130 ; Homo sapiens ; 2E-063	126335415 ; Monodelphis domestica ; 2E-063	307430 ; Homo sapiens ; 2E-063
67287	Rhod_c_SOG	0	18597350 ; Rattus norvegicus ; 4E-023	6446422 ; Carassius auratus ; 8E-023	126283083 ; Monodelphis domestica ; 8E-023	118091914 ; Gallus gallus ; 9E-023	68386866 ; Danio rerio ; 1E-022
246307	Rhod_c_SOG	0	125813135 ; Danio rerio ; 3E-082	47220082 ; Tetraodon nigroviridis ; 6E-081	156717806 ; Xenopus tropicalis ; 1E-079	118098310 ; Gallus gallus ; 7E-079	149721257 ; Equus caballus ; 2E-077
256750	Rhod_c_SOG	0	68387357 ; Danio rerio ; 3E-033	9794865 ; Carassius auratus ; 4E-033	71896409 ; Gallus gallus ; 5E-033	47215888 ; Tetraodon nigroviridis ; 1E-032	118086976 ; Gallus gallus ; 2E-032
256939	Rhod_c_SOG	0	76652419 ; Bos taurus ; 3E-047	126335415 ; Monodelphis domestica ; 3E-047	148227892 ; Xenopus laevis ; 7E-047	57164297 ; Ovis aries ; 8E-047	149751024 ; Equus caballus ; 9E-047
285083	Rhod_c_SOG	0	126335415 ; Monodelphis domestica ; 2E-024	68387357 ; Danio rerio ; 8E-024	16945894 ; Takifugu rubripes ; 1E-022	126308808 ; Monodelphis domestica ; 1E-022	149571655 ; Ornithorhynchus anatinus ; 2E-022
85152	Rhod_c_SOG_exp_2	0	125820792 ; Danio rerio ; 8E-063	401130 ; Homo sapiens ; 2E-062	49169818 ; Mus musculus ; 3E-062	6981586 ; Rattus norvegicus ; 3E-062	109093106 ; Macaca mulatta ; 3E-062
66082	Rhod_c_SOG_exp_2	0	118091914 ; Gallus gallus ; 8E-052	18597350 ; Rattus norvegicus ; 1E-051	54696710 ; synthetic construct ; 1E-051	58223144 ; Sus scrofa ; 1E-051	6981584 ; Rattus norvegicus ; 1E-051
255472	Rhod_c_SOG_exp_2	0	401130 ; Homo sapiens ; 1E-056	307430 ; Homo sapiens ; 1E-056	55651326 ; Pan troglodytes ; 2E-056	149944554 ; Homo sapiens ; 3E-056	119630574 ; Homo sapiens ; 4E-056
223844	Rhod_c_SOG_exp_1	0	149634419 ; Ornithorhynchus anatinus ; 5E-057	60390184 ; Oreochromis niloticus ; 7E-055	110564281 ; Mugil cephalus ; 8E-055	111119189 ; Micropogonias undulatus ; 1E-054	125742354 ; Rachycentron canadum ; 1E-054
226786	Rhod_c_SOG	0	68357612 ; Danio rerio ; 7E-063	149743054 ; Equus caballus ; 3E-062	56711360 ; Sus scrofa ; 4E-062	157074100 ; Bos taurus ; 6E-062	118091914 ; Gallus gallus ; 8E-062
220814	Rhod_c_SOG_exp_1	2	115918018 ; Strongylocentrotus purpuratus ; 2E-060	110564281 ; Mugil cephalus ; 2E-059	125742354 ; Rachycentron canadum ; 7E-059	60390184 ; Oreochromis niloticus ; 1E-058	115911462 ; Strongylocentrotus purpuratus ; 2E-058
220926	Rhod_c_SOG_exp_1	0	68356200 ; Danio rerio ; 1E-068	110564281 ; Mugil cephalus ; 5E-068	60390184 ; Oreochromis niloticus ; 8E-068	149634419 ; Ornithorhynchus anatinus ; 1E-067	111119189 ; Micropogonias undulatus ; 3E-067
221045	Rhod_c_SOG	0	16945894 ; Takifugu rubripes ; 6E-027	9794865 ; Carassius auratus ; 7E-027	68387357 ; Danio rerio ; 3E-026	125813480 ; Danio rerio ; 1E-025	71896409 ; Gallus gallus ; 2E-025
237888	Rhod_c_SOG	1	91082679 ; Tribolium castaneum ; 5E-036	6016095 ; Mus musculus ; 9E-035	31560584 ; Mus musculus ; 3E-034	109733589 ; Mus musculus ; 3E-034	4009515 ; Mus musculus ; 4E-034
108772	Rhod_c_SOG_basal	0	2062423 ; Mus musculus ; 4E-027	6981588 ; Rattus norvegicus ; 2E-026	74315983 ; Mus musculus ; 4E-026	149052117 ; Rattus norvegicus ; 4E-026	8101115 ; Mus musculus ; 4E-026
239608	Rhod_c_SOG	0	125820792 ; Danio rerio ; 1E-036	126335415 ; Monodelphis domestica ; 1E-036	47086925 ; Danio rerio ; 2E-036	73959688 ; Canis lupus familiaris ; 2E-036	149751024 ; Equus caballus ; 3E-036
225332	Rhod_c_SOG	1	91082679 ; Tribolium castaneum ; 9E-044	50746723 ; Gallus gallus ; 7E-040	126330728 ; Monodelphis domestica ; 6E-039	38016146 ; Mus musculus ; 9E-038	38016150 ; Rattus norvegicus ; 1E-037
236559	Rhod_c_SOG	3	91082679 ; Tribolium castaneum ; 1E-060	39583080 ; Caenorhabditis briggsae ; 2E-044	47216066 ; Tetraodon nigroviridis ; 1E-042	149642389 ; Ornithorhynchus anatinus ; 1E-042	25151251 ; Caenorhabditis elegans ; 3E-042
236997	Rhod_c_SOG	0	16945894 ; Takifugu rubripes ; 1E-032	46451435 ; Astatotilapia burtoni ; 2E-030	68387357 ; Danio rerio ; 3E-030	9794865 ; Carassius auratus ; 2E-029	2584737 ; Catostomus commersonii ; 2E-028
88027	Rhod_c_SOG	0	67514599 ; Gallus gallus ; 2E-075	74315983 ; Mus musculus ; 1E-073	8101115 ; Mus musculus ; 2E-073	2851434 ; Mus musculus ; 2E-073	149052117 ; Rattus norvegicus ; 3E-072
232212	Rhod_c_SOG_exp_2	0	401130 ; Homo sapiens ; 1E-049	55651326 ; Pan troglodytes ; 1E-049	307430 ; Homo sapiens ; 2E-049	148227892 ; Xenopus laevis ; 3E-049	126304287 ; Monodelphis domestica ; 4E-049
89693	Rhod_c_SOG_exp_1	1	115911462 ; Strongylocentrotus purpuratus ; 1E-064	110564281 ; Mugil cephalus ; 4E-064	60390184 ; Oreochromis niloticus ; 9E-064	68356200 ; Danio rerio ; 2E-063	125742354 ; Rachycentron canadum ; 3E-063
233981	Rhod_c_SOG_exp_1	0	149634419 ; Ornithorhynchus anatinus ; 4E-070	110564281 ; Mugil cephalus ; 1E-068	68356200 ; Danio rerio ; 1E-068	60390184 ; Oreochromis niloticus ; 5E-068	125742354 ; Rachycentron canadum ; 1E-067
90874	Rhod_c_SOG	0	126335415 ; Monodelphis domestica ; 3E-067	67514599 ; Gallus gallus ; 3E-065	46451435 ; Astatotilapia burtoni ; 7E-065	16945894 ; Takifugu rubripes ; 1E-064	46451437 ; Astatotilapia burtoni ; 2E-064
216372	Rhod_c_SOG_exp_1	2	115918018 ; Strongylocentrotus purpuratus ; 4E-062	115911462 ; Strongylocentrotus purpuratus ; 5E-057	122891036 ; Danio rerio ; 2E-054	60390184 ; Oreochromis niloticus ; 1E-053	125817761 ; Danio rerio ; 1E-053
90618	Rhod_c_SOG	0	68363720 ; Danio rerio ; 2E-059	156717806 ; Xenopus tropicalis ; 6E-059	118098310 ; Gallus gallus ; 1E-058	125813135 ; Danio rerio ; 3E-056	47220082 ; Tetraodon nigroviridis ; 4E-056
112467	Rhod_c_SOG	0	76652419 ; Bos taurus ; 3E-048	126335415 ; Monodelphis domestica ; 7E-048	57164297 ; Ovis aries ; 9E-048	149751024 ; Equus caballus ; 3E-047	8101115 ; Mus musculus ; 4E-047
112461	Rhod_c_SOG_exp_1	2	115918018 ; Strongylocentrotus purpuratus ; 5E-064	115911462 ; Strongylocentrotus purpuratus ; 6E-060	122891036 ; Danio rerio ; 1E-053	125817761 ; Danio rerio ; 8E-053	110564281 ; Mugil cephalus ; 8E-053
239172	Rhod_c_SOG	0	58223148 ; Sus scrofa ; 5E-023	76652419 ; Bos taurus ; 2E-022	73959688 ; Canis lupus familiaris ; 3E-022	126335415 ; Monodelphis domestica ; 6E-022	125833167 ; Danio rerio ; 7E-022
145764	Rhod_c_SOG_exp_1	2	115918018 ; Strongylocentrotus purpuratus ; 5E-068	68356200 ; Danio rerio ; 2E-063	115911462 ; Strongylocentrotus purpuratus ; 2E-062	149634419 ; Ornithorhynchus anatinus ; 6E-062	122891036 ; Danio rerio ; 3E-061
85190	Rhod_c_SOG_basal	1	149409164 ; Ornithorhynchus anatinus ; 3E-018	115676822 ; Strongylocentrotus purpuratus ; 1E-017	50757945 ; Gallus gallus ; 1E-017	55651326 ; Pan troglodytes ; 9E-017	6981586 ; Rattus norvegicus ; 4E-016
85191	Rhod_c_SOG	1	47220082 ; Tetraodon nigroviridis ; 1E-023	20302609 ; Carassius auratus ; 1E-023	47086925 ; Danio rerio ; 2E-023	66793455 ; Gallus gallus ; 3E-023	72041798 ; Strongylocentrotus purpuratus ; 1E-022
145611	Rhod_c_SOG_exp_1	2	115918018 ; Strongylocentrotus purpuratus ; 2E-068	115911462 ; Strongylocentrotus purpuratus ; 9E-066	68356200 ; Danio rerio ; 4E-065	149634419 ; Ornithorhynchus anatinus ; 6E-063	60390184 ; Oreochromis niloticus ; 2E-061
138858	Rhod_c_SOG_exp_2	0	401130 ; Homo sapiens ; 2E-059	307430 ; Homo sapiens ; 2E-059	55651326 ; Pan troglodytes ; 4E-059	126304287 ; Monodelphis domestica ; 9E-059	76652419 ; Bos taurus ; 9E-059
215967	Rhod_c_SOG_exp_1	1	115918018 ; Strongylocentrotus purpuratus ; 2E-058	149634419 ; Ornithorhynchus anatinus ; 6E-057	110564281 ; Mugil cephalus ; 2E-055	125742354 ; Rachycentron canadum ; 4E-055	60390184 ; Oreochromis niloticus ; 5E-055
86256	Rhod_c_SOG	5	115616432 ; Strongylocentrotus purpuratus ; 3E-021	72008124 ; Strongylocentrotus purpuratus ; 9E-019	115621248 ; Strongylocentrotus purpuratus ; 1E-017	72012417 ; Strongylocentrotus purpuratus ; 6E-017	115669125 ; Strongylocentrotus purpuratus ; 3E-016
64711	Rhod_c_SOG	0	56711360 ; Sus scrofa ; 5E-066	74136325 ; Macaca mulatta ; 9E-066	149743054 ; Equus caballus ; 9E-066	34098574 ; Macaca mulatta ; 9E-066	21435917 ; Mustela putorius ; 2E-065
137655	Rhod_c_SOG_exp_1	1	115918018 ; Strongylocentrotus purpuratus ; 3E-053	68356200 ; Danio rerio ; 2E-051	149634419 ; Ornithorhynchus anatinus ; 2E-051	60390184 ; Oreochromis niloticus ; 8E-049	111119189 ; Micropogonias undulatus ; 9E-049
86194	Rhod_c_SOG	4	115616432 ; Strongylocentrotus purpuratus ; 9E-022	72008124 ; Strongylocentrotus purpuratus ; 9E-019	115621248 ; Strongylocentrotus purpuratus ; 3E-017	72012417 ; Strongylocentrotus purpuratus ; 3E-017	125851194 ; Danio rerio ; 4E-016
186203	Rhod_c_SOG	0	16945894 ; Takifugu rubripes ; 2E-031	9794865 ; Carassius auratus ; 9E-030	68387357 ; Danio rerio ; 2E-029	46451435 ; Astatotilapia burtoni ; 2E-029	2584737 ; Catostomus commersonii ; 2E-027
209963	Rhod_c_SOG	3	58393733 ; Anopheles gambiae str. PEST ; 5E-024	71896409 ; Gallus gallus ; 5E-024	18031651 ; Drosophila melanogaster ; 1E-023	45550648 ; Drosophila melanogaster ; 1E-023	9794865 ; Carassius auratus ; 3E-023
90151	Rhod_c_SOG_exp_1	0	110564281 ; Mugil cephalus ; 2E-065	60390184 ; Oreochromis niloticus ; 4E-065	125742354 ; Rachycentron canadum ; 5E-065	68356200 ; Danio rerio ; 8E-065	111119189 ; Micropogonias undulatus ; 1E-064
92624	Rhod_c_SOG	0	156717806 ; Xenopus tropicalis ; 1E-057	50753666 ; Gallus gallus ; 6E-056	125813135 ; Danio rerio ; 1E-055	118098310 ; Gallus gallus ; 7E-055	2494997 ; Rattus norvegicus ; 1E-054
92625	Rhod_c_SOG	0	156717806 ; Xenopus tropicalis ; 6E-075	125813135 ; Danio rerio ; 1E-073	47220082 ; Tetraodon nigroviridis ; 2E-072	50753666 ; Gallus gallus ; 3E-072	118098310 ; Gallus gallus ; 9E-071
83117	Rhod_c_SOG	0	71896409 ; Gallus gallus ; 4E-069	148227892 ; Xenopus laevis ; 4E-069	149571655 ; Ornithorhynchus anatinus ; 6E-069	110665703 ; Mus musculus ; 5E-068	149054697 ; Rattus norvegicus ; 5E-068
148901	Rhod_c_SOG	0	68357612 ; Danio rerio ; 4E-060	149743056 ; Equus caballus ; 1E-059	149743054 ; Equus caballus ; 1E-059	56711360 ; Sus scrofa ; 2E-059	50978680 ; Canis lupus familiaris ; 2E-059
98763	Rhod_c_SOG	0	68387357 ; Danio rerio ; 2E-026	9794865 ; Carassius auratus ; 5E-026	16945894 ; Takifugu rubripes ; 2E-025	110665699 ; Mus musculus ; 7E-025	27806153 ; Bos taurus ; 1E-024
83500	Rhod_c_SOG_exp_1	2	149634419 ; Ornithorhynchus anatinus ; 1E-047	115918018 ; Strongylocentrotus purpuratus ; 1E-047	68356200 ; Danio rerio ; 5E-045	115911462 ; Strongylocentrotus purpuratus ; 1E-044	110564281 ; Mugil cephalus ; 2E-042
99333	Rhod_c_SOG_exp_1	2	115918018 ; Strongylocentrotus purpuratus ; 1E-071	68356200 ; Danio rerio ; 3E-067	115911462 ; Strongylocentrotus purpuratus ; 9E-067	125742354 ; Rachycentron canadum ; 1E-065	110564281 ; Mugil cephalus ; 1E-065
250326	Rhod_c_SOG_exp_1	0	68356200 ; Danio rerio ; 3E-058	111119189 ; Micropogonias undulatus ; 1E-057	149634419 ; Ornithorhynchus anatinus ; 4E-057	125742354 ; Rachycentron canadum ; 6E-057	60390184 ; Oreochromis niloticus ; 9E-057
91640	Rhod_c_SOG_exp_2	0	126308808 ; Monodelphis domestica ; 1E-046	73532749 ; Canis lupus familiaris ; 3E-046	14550544 ; Homo sapiens ; 6E-046	60810161 ; synthetic construct ; 7E-046	4557859 ; Homo sapiens ; 8E-046
216457	Rhod_c_SOG_exp_1	2	115918018 ; Strongylocentrotus purpuratus ; 5E-063	115911462 ; Strongylocentrotus purpuratus ; 9E-059	110564281 ; Mugil cephalus ; 2E-055	60390184 ; Oreochromis niloticus ; 2E-055	125742354 ; Rachycentron canadum ; 1E-054
91167	Rhod_c_SOG_exp_1	1	115918018 ; Strongylocentrotus purpuratus ; 4E-070	149634419 ; Ornithorhynchus anatinus ; 1E-069	122891036 ; Danio rerio ; 2E-063	68356200 ; Danio rerio ; 3E-063	110564281 ; Mugil cephalus ; 8E-063
198764	Rhod_c_SOG	0	31746493 ; Carassius auratus ; 4E-044	68355488 ; Danio rerio ; 1E-043	126335415 ; Monodelphis domestica ; 5E-042	149751024 ; Equus caballus ; 4E-041	74315983 ; Mus musculus ; 2E-040
129919	Rhod_c_SOG_exp_1	2	115918018 ; Strongylocentrotus purpuratus ; 1E-032	149634419 ; Ornithorhynchus anatinus ; 5E-030	115911462 ; Strongylocentrotus purpuratus ; 7E-028	126323681 ; Monodelphis domestica ; 1E-025	68356200 ; Danio rerio ; 2E-025
92518	Rhod_c_SOG	0	125831338 ; Danio rerio ; 6E-051	50757945 ; Gallus gallus ; 2E-050	149409164 ; Ornithorhynchus anatinus ; 8E-050	47215786 ; Tetraodon nigroviridis ; 5E-049	47217304 ; Tetraodon nigroviridis ; 7E-049
63634	Rhod_c_SOG	0	68356200 ; Danio rerio ; 2E-076	110564281 ; Mugil cephalus ; 4E-075	60390184 ; Oreochromis niloticus ; 1E-074	111119189 ; Micropogonias undulatus ; 1E-074	149634419 ; Ornithorhynchus anatinus ; 2E-074
92609	Rhod_c_SOG	0	110665703 ; Mus musculus ; 4E-054	149054697 ; Rattus norvegicus ; 6E-054	110665699 ; Mus musculus ; 1E-053	11225272 ; Rattus norvegicus ; 1E-053	73532749 ; Canis lupus familiaris ; 2E-053
226318	Rhod_c_SOG	0	68387357 ; Danio rerio ; 3E-035	9794865 ; Carassius auratus ; 2E-034	46451435 ; Astatotilapia burtoni ; 4E-031	16945894 ; Takifugu rubripes ; 8E-031	125813480 ; Danio rerio ; 1E-030
205984	Rhod_c_SOG	1	91082679 ; Tribolium castaneum ; 6E-053	111119189 ; Micropogonias undulatus ; 5E-042	125742354 ; Rachycentron canadum ; 9E-042	60390184 ; Oreochromis niloticus ; 1E-041	110564281 ; Mugil cephalus ; 2E-041
217225	Rhod_c_SOG	0	148227892 ; Xenopus laevis ; 7E-025	126308808 ; Monodelphis domestica ; 8E-025	4557859 ; Homo sapiens ; 1E-023	60810161 ; synthetic construct ; 1E-023	14550544 ; Homo sapiens ; 1E-023
199268	Rhod_c_SOG	0	149751024 ; Equus caballus ; 2E-037	76652419 ; Bos taurus ; 7E-037	73959688 ; Canis lupus familiaris ; 1E-036	6981588 ; Rattus norvegicus ; 1E-036	57164297 ; Ovis aries ; 2E-036
211405	Rhod_c_SOG_exp_1	2	115918018 ; Strongylocentrotus purpuratus ; 4E-067	149634419 ; Ornithorhynchus anatinus ; 4E-059	115911462 ; Strongylocentrotus purpuratus ; 1E-058	68356200 ; Danio rerio ; 3E-058	122891036 ; Danio rerio ; 4E-057
210025	Rhod_c_SOG	3	58376002 ; Anopheles gambiae str. PEST ; 5E-028	58393733 ; Anopheles gambiae str. PEST ; 5E-028	157133987 ; Aedes aegypti ; 5E-028	110665699 ; Mus musculus ; 4E-027	71896409 ; Gallus gallus ; 5E-027
71046	Rhod_c_SOG_basal	0	149634419 ; Ornithorhynchus anatinus ; 2E-049	110564281 ; Mugil cephalus ; 5E-049	60390184 ; Oreochromis niloticus ; 7E-049	111119189 ; Micropogonias undulatus ; 7E-049	125742354 ; Rachycentron canadum ; 8E-049
220975	Rhod_c_SOG_exp_1	1	115918018 ; Strongylocentrotus purpuratus ; 4E-062	68356200 ; Danio rerio ; 2E-057	110564281 ; Mugil cephalus ; 2E-056	111119189 ; Micropogonias undulatus ; 3E-056	60390184 ; Oreochromis niloticus ; 4E-056
196332	Rhod_c_SOG	0	110665703 ; Mus musculus ; 4E-047	7229404 ; Homo sapiens ; 5E-047	149054697 ; Rattus norvegicus ; 6E-047	27806153 ; Bos taurus ; 7E-047	4557859 ; Homo sapiens ; 1E-046
99343	Rhod_c_SOG	0	16945894 ; Takifugu rubripes ; 2E-031	68387357 ; Danio rerio ; 2E-030	9794865 ; Carassius auratus ; 4E-030	46451435 ; Astatotilapia burtoni ; 2E-029	40241258 ; Scyliorhinus canicula ; 2E-029
157926	Rhod_c_SOG	0	149052117 ; Rattus norvegicus ; 3E-058	8101115 ; Mus musculus ; 5E-058	2851434 ; Mus musculus ; 6E-058	74315983 ; Mus musculus ; 6E-058	31746495 ; Carassius auratus ; 8E-058
90879	Rhod_c_SOG	0	27806153 ; Bos taurus ; 4E-076	73965098 ; Canis lupus familiaris ; 5E-076	58696443 ; Sus scrofa ; 1E-075	54696712 ; synthetic construct ; 2E-075	14550544 ; Homo sapiens ; 2E-075
76501	Rhod_c_SOG_exp_1	0	110564281 ; Mugil cephalus ; 6E-059	60390184 ; Oreochromis niloticus ; 2E-058	125742354 ; Rachycentron canadum ; 2E-058	149634419 ; Ornithorhynchus anatinus ; 3E-057	111119189 ; Micropogonias undulatus ; 5E-057
215960	Rhod_c_SOG_exp_1	0	110564281 ; Mugil cephalus ; 8E-062	60390184 ; Oreochromis niloticus ; 5E-061	68356200 ; Danio rerio ; 2E-060	125742354 ; Rachycentron canadum ; 3E-060	149634419 ; Ornithorhynchus anatinus ; 9E-060
213260	Rhod_c_CHEM	0	40241258 ; Scyliorhinus canicula ; 2E-019	4585668 ; Anguilla anguilla ; 3E-019	47223409 ; Tetraodon nigroviridis ; 7E-017	125853098 ; Danio rerio ; 3E-016	157012005 ; Mus musculus ; 7E-016
74740	Rhod_c_SOG	0	126322112 ; Monodelphis domestica ; 9E-069	50736344 ; Gallus gallus ; 2E-067	68391918 ; Danio rerio ; 2E-067	149721257 ; Equus caballus ; 2E-066	126632762 ; Danio rerio ; 2E-066
216222	Rhod_c_SOG_exp_2	0	55651326 ; Pan troglodytes ; 2E-051	401130 ; Homo sapiens ; 2E-051	307430 ; Homo sapiens ; 2E-051	149571655 ; Ornithorhynchus anatinus ; 3E-051	126308808 ; Monodelphis domestica ; 7E-051
91642	Rhod_c_SOG_exp_2	0	7229404 ; Homo sapiens ; 1E-045	126308808 ; Monodelphis domestica ; 1E-045	73532749 ; Canis lupus familiaris ; 1E-045	60810161 ; synthetic construct ; 2E-045	14550544 ; Homo sapiens ; 2E-045
212088	Rhod_c_SOG_exp_1	2	115911462 ; Strongylocentrotus purpuratus ; 6E-071	110564281 ; Mugil cephalus ; 3E-067	60390184 ; Oreochromis niloticus ; 1E-066	115918018 ; Strongylocentrotus purpuratus ; 3E-066	125742354 ; Rachycentron canadum ; 5E-066
211836	Rhod_c_SOG	0	57901127 ; Oncorhynchus mykiss ; 9E-050	46451437 ; Astatotilapia burtoni ; 2E-049	71895761 ; Gallus gallus ; 2E-049	68355488 ; Danio rerio ; 2E-049	126304287 ; Monodelphis domestica ; 3E-049
215901	Rhod_c_SOG_exp_1	0	110564281 ; Mugil cephalus ; 2E-065	60390184 ; Oreochromis niloticus ; 1E-064	125742354 ; Rachycentron canadum ; 7E-064	68356200 ; Danio rerio ; 8E-064	149634419 ; Ornithorhynchus anatinus ; 1E-063
215545	Rhod_c_SOG	0	9794865 ; Carassius auratus ; 2E-038	68387357 ; Danio rerio ; 2E-038	2062423 ; Mus musculus ; 9E-038	76652419 ; Bos taurus ; 2E-037	6981588 ; Rattus norvegicus ; 3E-037
214902	Rhod_c_SOG_exp_1	2	115918018 ; Strongylocentrotus purpuratus ; 1E-068	115911462 ; Strongylocentrotus purpuratus ; 4E-067	149634419 ; Ornithorhynchus anatinus ; 2E-066	68356200 ; Danio rerio ; 3E-066	110564281 ; Mugil cephalus ; 4E-064
148457	Rhod_c_SOG_basal	0	54696774 ; synthetic construct ; 5E-027	4505513 ; Homo sapiens ; 6E-027	725266 ; Homo sapiens ; 6E-027	60834422 ; synthetic construct ; 6E-027	1352647 ; Cavia porcellus ; 8E-027
83509	Rhod_c_SOG_exp_1	1	149634419 ; Ornithorhynchus anatinus ; 9E-063	110564281 ; Mugil cephalus ; 5E-059	125742354 ; Rachycentron canadum ; 7E-058	111119189 ; Micropogonias undulatus ; 1E-057	115918018 ; Strongylocentrotus purpuratus ; 9E-056
167004	Rhod_c_SOG_exp_1	1	115918018 ; Strongylocentrotus purpuratus ; 6E-066	149634419 ; Ornithorhynchus anatinus ; 6E-065	68356200 ; Danio rerio ; 4E-064	110564281 ; Mugil cephalus ; 1E-062	60390184 ; Oreochromis niloticus ; 2E-062
200225	Rhod_c_SOG	5	14028711 ; Periplaneta americana ; 7E-047	112983160 ; Bombyx mori ; 5E-045	17864278 ; Drosophila melanogaster ; 5E-045	85857456 ; Drosophila melanogaster ; 5E-045	3256109 ; Drosophila melanogaster ; 7E-045
157906	Rhod_c_SOG_exp_2	0	126308808 ; Monodelphis domestica ; 4E-048	73532749 ; Canis lupus familiaris ; 9E-048	14550544 ; Homo sapiens ; 2E-047	4557859 ; Homo sapiens ; 2E-047	73965098 ; Canis lupus familiaris ; 2E-047
157513	Rhod_c_SOG_exp_2	0	73959688 ; Canis lupus familiaris ; 6E-064	76652419 ; Bos taurus ; 1E-063	149751024 ; Equus caballus ; 1E-063	126335415 ; Monodelphis domestica ; 8E-063	67514599 ; Gallus gallus ; 4E-062
91912	Rhod_c_SOG	0	126335415 ; Monodelphis domestica ; 7E-017	58223148 ; Sus scrofa ; 6E-016	76652419 ; Bos taurus ; 2E-015	73959688 ; Canis lupus familiaris ; 3E-015	2062423 ; Mus musculus ; 9E-015
148509	Rhod_c_SOG	0	126632762 ; Danio rerio ; 2E-067	68391918 ; Danio rerio ; 3E-067	118082730 ; Gallus gallus ; 5E-067	126322112 ; Monodelphis domestica ; 2E-066	50736344 ; Gallus gallus ; 6E-066
147330	Rhod_c_SOG_exp_1	0	149634419 ; Ornithorhynchus anatinus ; 1E-050	122891036 ; Danio rerio ; 1E-048	110564281 ; Mugil cephalus ; 2E-048	60390184 ; Oreochromis niloticus ; 2E-048	111119189 ; Micropogonias undulatus ; 6E-048
185272	Rhod_c_SOG_exp_1	1	115918018 ; Strongylocentrotus purpuratus ; 2E-068	149634419 ; Ornithorhynchus anatinus ; 4E-066	68356200 ; Danio rerio ; 4E-065	111119189 ; Micropogonias undulatus ; 4E-062	110564281 ; Mugil cephalus ; 5E-062
87109	Rhod_c_SOG	0	47086925 ; Danio rerio ; 1E-040	149052117 ; Rattus norvegicus ; 2E-039	73959688 ; Canis lupus familiaris ; 3E-039	126335415 ; Monodelphis domestica ; 3E-039	149751024 ; Equus caballus ; 4E-039
95060	Rhod_c_SOG	0	31746495 ; Carassius auratus ; 2E-046	47204544 ; Tetraodon nigroviridis ; 4E-046	148227892 ; Xenopus laevis ; 5E-046	46451437 ; Astatotilapia burtoni ; 2E-045	71896409 ; Gallus gallus ; 8E-045
231009	Rhod_d_GP-LGR	0	41386745 ; Rattus norvegicus ; 3E-133	149048289 ; Rattus norvegicus ; 3E-133	73978354 ; Canis lupus familiaris ; 8E-133	126331437 ; Monodelphis domestica ; 4E-132	47059055 ; Mus musculus ; 6E-132
111766	Rhod_d_GP-LGR	5	115894401 ; Strongylocentrotus purpuratus ; 6E-016	115774876 ; Strongylocentrotus purpuratus ; 0.000000000001	115934400 ; Strongylocentrotus purpuratus ; 0.000000000007	115640625 ; Strongylocentrotus purpuratus ; 0.00000000001	156390525 ; Nematostella vectensis ; 0.00000000007
98820	Rhod_d_GP-LGR	0	62529845 ; Homo sapiens ; 3E-098	114649317 ; Pan troglodytes ; 1E-097	18677729 ; Homo sapiens ; 6E-095	118089778 ; Gallus gallus ; 9E-095	149730133 ; Equus caballus ; 1E-094
253178	Rhod_d_GP-LGR	5	156359565 ; Nematostella vectensis ; 3E-066	115628047 ; Strongylocentrotus purpuratus ; 7E-060	1169995 ; Lymnaea stagnalis ; 2E-058	115749064 ; Strongylocentrotus purpuratus ; 3E-058	115749062 ; Strongylocentrotus purpuratus ; 3E-058
101577	Rhod_d_PUR_basal	2	#N/A	#N/A	#N/A	#N/A	#N/A
63919	Rhod_d_PUR_basal	5	24657582 ; Drosophila melanogaster ; 0.0000000002	21483274 ; Drosophila melanogaster ; 0.0000000002	125977196 ; Drosophila pseudoobscura ; 0.0000000002	17861614 ; Drosophila melanogaster ; 0.0000000002	31213501 ; Anopheles gambiae str. PEST ; 0.0000000008
92961	Rhod_d_GP-LGR	0	126282506 ; Monodelphis domestica ; 3E-103	94730587 ; Sus scrofa ; 9E-103	12831197 ; Sus scrofa ; 9E-103	57163821 ; Felis catus ; 9E-103	47523664 ; Sus scrofa ; 1E-102
204729	Rhod_d_GP-LGR	0	118089286 ; Gallus gallus ; 8E-102	114649317 ; Pan troglodytes ; 1E-097	126331437 ; Monodelphis domestica ; 1E-097	109076034 ; Macaca mulatta ; 1E-097	47059055 ; Mus musculus ; 2E-097
91421	Rhod_d_GP-LGR	5	115764766 ; Strongylocentrotus purpuratus ; 5E-139	115640925 ; Strongylocentrotus purpuratus ; 1E-138	1169995 ; Lymnaea stagnalis ; 5E-099	115749062 ; Strongylocentrotus purpuratus ; 2E-095	115774876 ; Strongylocentrotus purpuratus ; 7E-092
63627	Rhod_d_GP-LGR	0	62529841 ; Homo sapiens ; 7E-115	114596594 ; Pan troglodytes ; 3E-114	109076036 ; Macaca mulatta ; 3E-114	109076034 ; Macaca mulatta ; 4E-114	114596592 ; Pan troglodytes ; 8E-114
89029	Rhod_d_GP-LGR	5	1169995 ; Lymnaea stagnalis ; 2E-055	115628047 ; Strongylocentrotus purpuratus ; 2E-051	115749064 ; Strongylocentrotus purpuratus ; 7E-051	156359565 ; Nematostella vectensis ; 9E-050	115749062 ; Strongylocentrotus purpuratus ; 1E-049
134702	Rhod_d_GP-LGR	0	118089778 ; Gallus gallus ; 7E-153	41386745 ; Rattus norvegicus ; 7E-149	149698343 ; Equus caballus ; 1E-148	126331437 ; Monodelphis domestica ; 2E-148	47059055 ; Mus musculus ; 5E-148
63628	Rhod_d_GP-LGR	0	114596594 ; Pan troglodytes ; 2E-111	62529841 ; Homo sapiens ; 5E-111	109076036 ; Macaca mulatta ; 1E-110	114596592 ; Pan troglodytes ; 3E-110	126331437 ; Monodelphis domestica ; 6E-110
86312	Rhod_d_GP-LGR	5	1169995 ; Lymnaea stagnalis ; 1E-040	115764766 ; Strongylocentrotus purpuratus ; 1E-034	115640925 ; Strongylocentrotus purpuratus ; 1E-034	115749064 ; Strongylocentrotus purpuratus ; 4E-034	156359565 ; Nematostella vectensis ; 1E-033
97140	Rhod_other_GPR139-GPR142	0	73958951 ; Canis lupus familiaris ; 5E-020	50897278 ; Homo sapiens ; 5E-020	149725892 ; Equus caballus ; 5E-020	118098318 ; Gallus gallus ; 2E-019	76663065 ; Bos taurus ; 2E-019
98843	Rhod_other_GPR45-GPR63	1	72015117 ; Strongylocentrotus purpuratus ; 2E-090	62751793 ; Xenopus tropicalis ; 1E-075	147903294 ; Xenopus laevis ; 1E-074	126310675 ; Monodelphis domestica ; 7E-071	126337205 ; Monodelphis domestica ; 7E-071
232929	Rhod_other_GPR139-GPR142	0	47223174 ; Tetraodon nigroviridis ; 1E-038	118098318 ; Gallus gallus ; 1E-026	66571297 ; Mus musculus ; 1E-025	45268467 ; Mus musculus ; 2E-025	66730409 ; Rattus norvegicus ; 3E-025
69252	Rhod_other_GPR139-GPR142	4	47223174 ; Tetraodon nigroviridis ; 2E-015	39598904 ; Anopheles gambiae ; 0.0000000000002	157016608 ; Anopheles gambiae str. PEST ; 0.0000000000002	37788294 ; Drosophila melanogaster ; 0.000000000001	85857470 ; Drosophila melanogaster ; 0.000000000003
97141	Rhod_other_GPR139-GPR142	0	47223174 ; Tetraodon nigroviridis ; 6E-018	118098318 ; Gallus gallus ; 0.00000000000002	126334108 ; Monodelphis domestica ; 0.00000000000002	50897278 ; Homo sapiens ; 0.0000000000001	73958951 ; Canis lupus familiaris ; 0.0000000000001
144497	SEC	0	126335992 ; Monodelphis domestica ; 2E-063	4138863 ; Rana ridibunda ; 5E-063	2495069 ; Carassius auratus ; 6E-062	21264544 ; Meleagris gallopavo ; 8E-062	148224168 ; Gallus gallus ; 8E-062
101988	SEC	1	#N/A	#N/A	#N/A	#N/A	#N/A
223952	SEC	0	118085489 ; Gallus gallus ; 4E-107	18859287 ; Danio rerio ; 3E-106	148724954 ; Danio rerio ; 4E-106	47523820 ; Sus scrofa ; 1E-104	109041009 ; Macaca mulatta ; 2E-104
66998	SEC	0	31339117 ; Rana catesbeiana ; 8E-032	76559788 ; Takifugu obscurus ; 8E-031	148726377 ; Danio rerio ; 3E-030	94732498 ; Danio rerio ; 3E-030	47214274 ; Tetraodon nigroviridis ; 4E-030
89688	SEC	0	41400306 ; Mus musculus ; 2E-051	74209262 ; Mus musculus ; 2E-051	12083687 ; Rattus norvegicus ; 2E-051	2495061 ; Mus musculus ; 2E-051	149033298 ; Rattus norvegicus ; 2E-051
112695	SEC	0	52219405 ; Oncorhynchus mykiss ; 2E-022	47522892 ; Sus scrofa ; 6E-022	51859104 ; Rattus norvegicus ; 9E-022	21594788 ; Mus musculus ; 1E-021	48843196 ; Takifugu rubripes ; 1E-021
241491	SEC	0	47523000 ; Sus scrofa ; 1E-116	149730787 ; Equus caballus ; 1E-116	17226307 ; Sus scrofa ; 1E-116	74004968 ; Canis lupus familiaris ; 2E-116	5031621 ; Homo sapiens ; 4E-115
239746	SEC	0	148237366 ; Xenopus laevis ; 3E-093	109066985 ; Macaca mulatta ; 1E-092	12083687 ; Rattus norvegicus ; 1E-092	149033297 ; Rattus norvegicus ; 1E-092	119891063 ; Bos taurus ; 1E-092
91171	SEC	0	119891063 ; Bos taurus ; 3E-062	2738558 ; Homo sapiens ; 9E-062	149033297 ; Rattus norvegicus ; 1E-061	114612944 ; Pan troglodytes ; 1E-061	149033298 ; Rattus norvegicus ; 1E-061
66929	SEC	1	115720156 ; Strongylocentrotus purpuratus ; 2E-041	94732498 ; Danio rerio ; 2E-040	125845374 ; Danio rerio ; 2E-040	148726377 ; Danio rerio ; 2E-040	3023420 ; Cavia porcellus ; 4E-040
155247	SEC	0	148667811 ; Mus musculus ; 4E-074	148667812 ; Mus musculus ; 4E-074	149045965 ; Rattus norvegicus ; 8E-074	149045966 ; Rattus norvegicus ; 8E-074	109041006 ; Macaca mulatta ; 6E-073
88337	SEC	0	94732968 ; Danio rerio ; 1E-042	118085489 ; Gallus gallus ; 2E-042	125850072 ; Danio rerio ; 2E-042	126337976 ; Monodelphis domestica ; 3E-042	4826954 ; Homo sapiens ; 4E-042
100980	SEC	0	#N/A	#N/A	#N/A	#N/A	#N/A
174388	SEC	0	45383253 ; Gallus gallus ; 2E-092	27527053 ; Oncorhynchus keta ; 2E-091	148237366 ; Xenopus laevis ; 9E-091	109066985 ; Macaca mulatta ; 1E-090	2495061 ; Mus musculus ; 2E-090
110555	SEC	2	115720156 ; Strongylocentrotus purpuratus ; 2E-046	14193793 ; Mus musculus ; 3E-033	14193791 ; Mus musculus ; 3E-033	112181169 ; Mus musculus ; 4E-033	20129987 ; Drosophila melanogaster ; 1E-032
144236	SEC	0	118085489 ; Gallus gallus ; 4E-106	126337976 ; Monodelphis domestica ; 4E-102	54695752 ; synthetic construct ; 9E-102	4826954 ; Homo sapiens ; 1E-101	29293832 ; Mus musculus ; 2E-101
